# Supplementary material for: Identification of a new R3 MYB type repressor and functional characterization of the members of the MBW transcriptional complex involved in anthocyanin biosynthesis in eggplant (S. melongena L.)
Source: PLoS One. 2020 May 14;15(5):e0232986. doi: 10.1371/journal.pone.0232986 (PMC7224497; doi:10.1371/journal.pone.0232986)
Supplement: S1 File — (TXT) [file pone.0232986.s001.txt]

S1 Fig.Evolutionary relationships of bHLH proteins.

Known amino acid sequences of petunia and tomato  IIIf-bHLH regulatory anthocyanin proteins were used as query:

SlAN1
MEIIQPNSLQLQNMLQNSVQSVKWTYSIFWQFCPKQGVLVWRDGYYNGAIKTRKTVQPMEVTAEEASLHRSQQLRELYDS
LSAGDSNPPARRPSAALSPEDLTESEWFYLMCVSFSFPPPIGLPGKAYSKKHHIWIMGANDVDSKVFCRAILAKTVVCIP
LLDGVVELGTIEKVQEDIGFIHRVKSFFNEPQQAQPPKPALSEHSTSDPAAFSEPHFYFSNTPSSAGICPADQDGRITGE
EENEDEDEDEAEDDEDENDEAELDSDGIAIQSGAGAANPMAAEASELMQLDMSEAIRLGSPDDGSNNMDTDLYLDGISQA
GNTADSFKAETAISWANFQDLQHLPGIPSYDELSQEDTHYSQTVSAVLEHLSNTSSKFASSATIMGSISPDSAQSAFTLW
PVTCSPNLSHCRRHDIGDGSGTTSQWLLKSILFTVPFLHSTKKLSEALSPKSRDAAAADSSAAASRFRKGCTINSCTQQE
ETSGNHVLAERRRREKLNERFIILRSLVPFVTKMDKASILGDTIEYVKQLRKKVQDLEARDRHTEITKKSDEKSGSPIVK
AFPVKGKRRMKSTVEGSIVGAPAKMTGSPPMEEEVLQVEVSIIENDALVELRCPYKEGLLLDVMQVLRELKVEVVAIQSS
LSTGLLLAELRAKVKENIYGRKASILEVKKSINQIIPRVN
PhAN1
MQLQTMLRNAVQSVQWTYSLFWQLCPQQGVLVWRDGYYNGAIKTRKTVQPMEVSAEEASLHRSQQLRELYESLSAGESNQPTRRPSAALSPEDLTESE
WFYLMCVSFSFPAGIGLPGKAYSKKHHIWITGANEVESKVFCRAILAKSARVQTVVCIPLLDGVVELGTTQRIQEDIGFINHVKTFFIEQQPPLPPKPALSEHSTSNPTTFSE
LNFYSSNTPPSAGTTPADEHGGVAGDEDEEDEDEEDEDEEQEDDEEAELDSDKIAAQVGPADVIAAAEASELMQLDMSEAIRFGSPDDGSNTNMDSDFHMVGVSQAENPADYQRQAESFKADTS
ISWAHFQDLPHLPGGPSYDELSQEDTHYSQTVSTILEHLSNQSSKFSSTIMGCISQTTQSAFTRWPSPSTTVSSPFLDGGATSGQWLLKSILFSVPFLHTKYQTAAEVSPKSRDATTVDSS
TASRFRKGCSITQEEPSGNHVLAERRRREKLNERFIILRSLVPFVTKMDKASILGDTIEYVKQLRKKVQDLEARANQTEATLQTKDTGTVKVLQGRGKRRMKIVEGSVGGGQAK
ITASSPSTTHEEEIVQVEVSIIESDALVELRCPYKEGLLLDVMQMLRELKVEVVTIQSSLNNGSFFAELRAKVKENIYGRKASILEVKKSIHQLIPRV
SlJAF13
MAMGHQDQDGVPGNLRKQLALAVRGIQWSYAIFWSTAVTQPGVLKWIDGYYNGDIKTRKTVQAGEVNEDQLGLHRTEQLK
ELYSSLLTSESEEDLQPQAKRPSASLSPEDLTDTEWYFLVCMSFVFNVGQGLPGKTLATNETVWLCNAHQAESKVFSRSL
LAKSASIQTVVCFPYLGGVIELGVTELVTEDPNLIQQIKNSFLEVDYSVILKRPNYVSNDAKNDTNIGSQKPDHNALEND
AYPVEINSPHDSSNGFVANQEAEDSLMVVDGIGETSQAQSWRFMDDNISNGANNSLNSSDCISQNNANCEKLSPLSSGEK
ETKPCPLDRQENDQKKPHLLDHQGDDAQYQAVLSTLLKSSDQLTLGPHFRNMNKKSSFASWKTDIQMPRFGTAQKLLKKV
LLEVPRMHAGVIHKFSRENGKKNSLWRPEVDDIDRNRVISERRRREKINERFMHLASMLPTSSKVDKISLLDETIEYMKE
LERRVQELEARSARRSNDTAEQTSDNCGTSKFNDIRGSLPNKRKACDMDEIEPESSNGLLKCSSADSIVINMIDKEVSIK
MSCLWSESLLLKIMEALTDLHMDCHTVQSSNLDGILSIAIESKSTGSKTLAVGTIREALQRVVWKS
PhJAF13
MAMGCKDHNGVPDNLREQLAFAVRGIQWSYAILWSTTVSQPGELEWSDSNYNGDIKTRKTVQAGEVDEDQ
LGLQRTEQLRDLYSSLLIGEGEEDLQPQAKRPSAALSPEDLTDTVWYFLVCMSFVFNVGQGLPGKSLARH
ETIWLCNAHQAESSVFSRSLIAKSASIQTVVCFPYLGGVIELGVTELVVEDPNLIQQIKISILKVDHSII
PKRPNYVSSDAKNDAIGLCPKPDHNVLENDAYTVEINNSSPHDSSNGFGANQEVEVSLMVVGVIGETSQA
QSWKFTDDNMSNGVHNSLNSSDCTSQNYANCEKLSPLSSGEKETKPAPLDHQEHNQRKLHLLDHQGDETQ
YQSVLSTLLKSSDQLTLGPYFRNTNKRSCFSGWKNDAHIPSRGTAQKLLKKVLVEVPRMHGSVIHKFSRE
NRKRNGLWRPEVDDTDRSRVISERRRREKINERFMLLASMLPAGGKVDKISLLDETIEYLKELERRVQDL
EAKSGRRPNDVAEQTSDNCGTSKFNAIEESLPNKRKACEIVDLEPESRNGLLKGSSTDSIVINMIDKEVS
IKMRCLSSEGLLFKIMEALTGLQMDCHTVQSSNIDGILSISIESKTNVSKTVSVGTIREALQRVVWKS


output of pBLAST tool (www.eggplantgenome.org):

SmelAN1 SMEL_009g326640.1.01
MMEIIQPSSLQLQTMLRDSVQSIKWTYSLFWQFCPKQGVLVWRDGYYNGAIKTRKAVQPI
EVTAEEASLHRSQQLKELYESLSAGDSNQPSRRPSAALSPEDLTESEWFYLMCVSFSFPP
PIGVLVWRDGYYNGAIKTRKAVQPIEVTAEEASLHRSQQLKELYESLSAGDSNQPSRRPS
AALSPEDLTESEWFYLMCVSFSFPPPIGLPGKAYSKKHHIWIVGANEVDSKVFCRAILAK
SARIQVEEDIGFIHHIKSFFTEQPPPKPALSEHSTSNPTAFSEPCFYSGSTPSSIDICPD
GRTAREEENEDEDEEEDDDEAELGSNGIAVQSGVGSAEASELMQLDMSEAIRLGSPDDGS
NNMDSDFHLVGVSQAGNTAESFKAETAISWANFQDLQHVPGVPIYDKLSQEDNHYSQTVS
AVLEHLSNTSTTVMGCISHDSAQSAFTSWPTICSPNPSRHDNGGGSRQWLLKSILFTVPF
LHNNKLHQSTEAESPKLREMAVDSSATASQFQKEQEEPSGNHVLAERRRREKLNERFIIL
RSLVPFVTKMDKASILGDTIEYVKQLRKKVHDLEARARHTQAITDADENSGTATVKGKRR
MEESTGGGADEEVLQVQVSIIENDALVELRCPYKEGLLLDIMQMLRELKVEVVAIQSSLN
TGILVAELRAKVKENIYGRKASILEVKKSIHQIIPRV
SmelJAF13 SMEL_008g319200.1.01
MAMGHQDQDGVPDNLRKQLALAVRGIQWSYAIFWSIPFTEPGVLKWSDGYYNGDIKTRKT
VQAGEVNENQLGLQRTEQLKELYSSLLTGESEDDIQPQAKRPSASLSPEDLTDTEWYFLV
CMSFVFSVGQGLPGKTFVTNETIWLCNAHQAESRVFSRSLLAKARGVIELGVTELVIEDP
NLIQQIKNYFLVVDHSIISKKPNYVSNDAKYDTNVVFQKPDHNALGSDAYPVENNYSSPH
DSSNGFVANQEAEDSLMVVDVIGETSQAQSWKFMDDNMSNEANNSFNSSDCISQNNANCE
KLSPLSSGEKETKFRLLDRQENDQKKPHLLDHQRDDAQYQAVLSILLKSSDQLTLGPHFR
NINKKSTFVGWKNDIQMPRLGTAQKLLKKVLLEVPRMHGGVVHQFSRENGKKNSLWRPEV
DDIDRNRVISERRRREKINERFMHLASILPTGSKVDKISLLDETIEHMKELERRVQELEA
RSARRSNDTAEQTSDNCGTSKFNDIRGSLPNKRKACDMDEMEPESCNGLLKRSSADNIVI
NMIDKEVSIKMSCLWSESLLLKIMEALTDLQMDCHTVQSSNIDGILSIAIECKSSRSKTV
AVGTIREALQRAVWKS
SMEL_000g023050.1.01
MMEIIQPSSLQLQTMLRDSVQSIKWTYSLFWQFCPKQGVLVWRDGYYNGA
IKTRKAVQPIEVTAEEASLHRSQQLKELYESLSAGDSNQPSRRPSAALSP
EDLTESEWFYLMCVSFSFPPPIGVLVWRDGYYNGAIKTRKAVQPIEVTAE
EASLHRSQQLKELYESLSAGDSNQPSRRPSAALSPEDLTESEWFYLMCVS
FSFPPPIGLPGKAYSKKHHIWIVGANEVDSKVFCRAILAKSARIQVEEDI
GFIHHIKSFFTEQPPPKPALSEHSTSNPTAFSEPCFYSGSTPSSIDICPD
GRTAREEENEDEDEEEDDDEAELGSNGIAVQSGVGSAEASELMQLDMSEA
IRLGSPDDGSNNMDSDFHLVGVSQAGNTAESFKAETAISWANFQDLQHVP
GVPIYDKLSQEDNHYSQTVSAVLEHLSNTSTTVMGCISHDSAQSAFTSWP
TICSPNPSRHDNGGGSRQWLLKSILFTVPFLHNNKLHQSTEAESPKLREM
AVDSSATASQFQKEQEEPSGNHVLAERRRREKLNERFIILRSLVPFVTKM
DKASILGDTIEYVKQLRKKVHDLEARARHTQAITDADENSGTATVKGKRR
MEESTGGGADEEVLQVQVSIIENDALVELRCPYKEGLLLDIMQMLRELKV
EVVAIQSSLNTGILVAELRAKVKENIYGRKASILEVKKSIHQIIPRV
SMEL_001g128250.1.01
MEQVMALPPPADINQPPLDLQQMLQYVVKSQPEWWAYAIFWQTSTDDEGK
NFLAWGDGYFQGGGVANNNKTGGTSSSLEAQAQSERKNVIKGIQALMDGN
GDTTTLLDDADVTDTEWFYVMSLARSFSAGDGSVTGKAFSRGDFLWIAGA
AEFQIYYSCERAKEAQIHGIQTLVCIPISNGVLELASTDLIKQNLSLVQQ
VKSMFLCSPPIQFLQETICFADIGLVTGLQQDRNDAKLGENSKKQQPIVA
KKRGRKPKGREDDTNMAALNHVEAERQRREKLNHRFYALRSVVPNVSRMD
KASLLSDAVSYINQLKARVDELESQIIDPASNKKLKITAESTSADNQSTT
TSSEEQVIRANAPAEIEVKIVGTDAMIRVQSENVDYPSAKFMTALQHLQI
QVHHASISSVNNLVLHDVVVKLPQGLNTEDELRTALLARLKH
SMEL_008g298540.1.01
MELTEYRLWSSNTNTINSSDDNMMDAFLSSDPPSFWPGGNTTAPSNRTSI
SPAPENGGGDTMPFFSQESLQQRLQTLIDGAHESWAYAIFWQSSSSVVDF
ASPSVLGWGDGYYKGEEDKNKRKTNSSSPDFLAEQEHRKKVLRELNSLIS
GVQTAVGGADDSVDEEVTDTEWFFLISMTQSFVNGNGLPGLAMYSSSPIW
VTGAEGLAASQCERARQAQGFGLQTIVCIPSANGVVELGSTELIFQSSDL
MNKVKYLFNFNIDMGSVTGSGSGSGVVHPEPDPSALWLTDPSSSVVEANV
SKQLVFGNENSENGAKHSQQTQGFFTRELNFSSYGFDGSSTRNKNGKTSV
SCKPESGEILNFGDGNKRSGSLFSGQSKFGPRPGLVEENKNKKRGNNEEG
ILSFVSGVILPTSTTEKSGGGGDSDHSDLEASVVKETVVEPEKKPRKRGR
KPANGREEPLNHVEAERQRREKLNQRFYALRAVVPNVSKMDKASLLGDAI
AYINDLKLKVQNSESDKEDLRSQIECLRKELANKGSSNYPGPLPSNQDLK
IVDMDIDVKVIGWDAMIRIQCSKKNHPAARLMAALKDLDLDVHHASVSVV
NDIMIQQATVKMGSRLYAQEQLRIALTSKIAESR
SMEL_004g200600.1.01
MDELIVSSSSSSSSFFIPSLLSQGTQPSSSLQQLLQHILKIQTDCWSYAI
FWQTSNDDYDGHLFLAWGDGHFQGTKAKKENFNNRASTTQQSAERKNVIK
GIQALICENGEEGEEEKDDVNGEVTDVEWFYVMSLAQSFSIGDGVPGKTF
STGSSVWLTGGQQLEFCNCERAKEAYVHGIETLVCIPTSNGVLELGSNEV
IKENFYLIQQVKTLFSSTCGFADSALVNCSEPKTEETKTKVKRALVSPES
DQSDSDCQVLVESPEEKKTVKKRGRKPGAPRETPLNHVEAERQRREKLNH
RFYALRSVVPHVTKMDKASLLSDAVAYINELKSKVDDLEIQLSRKPKKPK
IESTDSITVDNHSTATTNSVDQIRPKPSSEVEVKILGPDAMIRVQSENVN
YPSARLMRALQGLGLHVHHASISSVNDIMLQDIVVKVPRGLSTEDRLRNA
LIRSLDQQ
SMEL_001g128620.1.01
MVTGNMLWSSEDKATVAAVLGNEAFEYLMSGSVSAECSLMAIGNDQNLQH
KLSDLVERPNAANFSWNYAIFWQISRSKSGELVLGWGDGCCREPREGEER
DVKRIFNLRLDDEAQQRMRKRVLQKLHILFGGTDDDNYAFGLDRVTDTEM
FFLASMYFSFPRGEGGPGKCFGSGKHLWLSDALTSSLDYCARSFLAKSAG
MQTIVMIPTDVGVVELGSVRSIPESLELLQNIKSCFSSFLSLVRDKQAAG
KAVVPENNERNNPRLLNGNPKIFGHDLNLSTQFREKLAVRKAEERPWDIY
QNGNRMPFVNAQNGLHAAACSQFSNMKPGKPGELYGHQTPAHNLLNRGKE
ELRLNNFQHQKPAARMQIDFTGSTSRPIVSPAHTVESEHSDVEASFKEDR
AGPVDEKRPRKRGRKPANGREEPLNHVEAERQRREKLNQRFYALRAVVPN
ISKMDKASLLGDAIAYITELQKKLRDMESERELRLGSTSRDAMASEDSPS
SENQIQGPDIKIEAANDEVIVRVSCPLETHPISRVIQTFKEAQINIVESK
LSAGNGTVYHTFVLKSSGSEQLTKERLLAAFSNESHSLRQLSPVGQ
SMEL_008g303340.1.01
MHLMERLRPIMGLKSWDYCVLWKLSEDQRFLEWICCCCGGAKKNMHSCEQ
EIFFPDSSTSTCRDVMFQHPPTTSCDLLAQVPPWMALDCGIYAQALLSNQ
AKWMNFVPFSESNASNEIVGTRTLIPSPLGLLELFSTQQLAEDEKVIEFV
SAQCNIYLEQQGLTNSSFSNGVQENTSKPFPAEGEGDGDDHIKDSQNHYQ
QAVSPAATSDHLSFDFPLKGKQLDTCSMNFLPPFGTYSTPEVDNNTGGNM
LFDQSTSDVTHFSETRYMSEMDAYLQKPMMRSSSTQAGIDAESVKHDNGR
SNSGSDSDQNEEEDNPKYRKRNGKGPQSKNLMAERKRRKKLNERLYALRA
LVPNISKLDRASILGDAIEYVMELEKQVKDLQLELEEHSDDDGGGRNQDQ
IHPNVLSHNGTKSMPTENGKLSNGSHRELSNNSNGSTEPSRKNQEVEEND
KLQQMEPQVEVAQLDGNEFFVKVFREHKTGGFVRTLEALNSLGLEVTNVN
ATRHTCLVSSIFKVEKRDNEMVQADHVRDTLLELTRNPSRGWSEMARASS
DNNANGTTDYHQHHHHHHEHHLDNNNHHKQANSHHFHKHHHH
SMEL_005g223990.1.01
MTMMWSDEDKTMVAAVLGTKAFDYLMSSLVSAECSLMAMGSDENLQNKLS
DLVECPNAANFSWNYAIFWQISRSKSGELVLGWGDGCCREAREGEESEVT
RILNLRLEDEAQQKMRKRVLQKLHMFFGGTDEDNFVFRLDRVTDIELFFL
ASMYFSFPRGQGGPGKCFGAGKHVWLSDVMKLSVDYCSRSFLIKSAGMQT
IVLIPTDVGVVELGSVRTIPESLELVHSIKSCFSSFIARVRAKQAASVTV
VAEKKDGNNAMFPSVVPYEQSKGNPKIFGQNLESGCIQIREKLAVRKAVD
RPLEMYRSGNRHPFMNAQNGVHPVPWASFGNVKPGNPVELYNRQAHPNNL
RELVNGGREELRLNNLHHQKPGTMQIDFTNSRPVVSPVQTVESEHSDVEV
SCKENHTGPADERRPRKRGRKPANGREEPLNHVEAERQRREKLNQLFYAL
RAVVPNISKMDKASLLGDAIFHITDMQKRIRDAENELERLGRTSRDAADI
NIEAASDEVIVRVECPLETHPVSRVIEVFKEAQVSVVESKLAAGNDTVYH
TFVVKSSGSEQLTKEKLLAAVSGESNSL
SMEL_001g120030.1.01
MEASSQTTRTNDGMEYYGFNQQWPISSFDELSAISIATSFGHDNNFHESF
MSHQPILGHKRPVELSQIVEERPPKNSKTSHTWNNNIENDQILSSNYSHL
INSSNNFTNQQVVTMKPKEETALSSSSITFGPDNHHNTMVCHQDSFANQN
YMFKAANNSCQGANKSISTNGKLTQAQDHIIAERKRREKLSQRFIALSAL
IPGLKKMDKASVLGDAIKYLKQLQEKVKTLEEQTKKKSMESVVFVKKYEI
YGDGENSSSDENCSSGTVPVDEALPEIEARISEKDVLIRIHCEKRKGIVE
KTVAQIEKIHLSVINTCALSFGTSALDITIIAQMDEEFAMTVKDLVKNLR
SALKMFM
SMEL_006g270370.1.01
MSEKLFLKGEDKVIMEEVLGSEAVEFFSWSASNHMLTEFTSSRGDLGVQE
ALCKIVEGSDWTYAIYWQVAKSKSGNSALIWGDGHCREAKLGQSERGDDS
RHQKMMDGNKKKMVLQKIHTCFGGSEDDNIAAKLESVSDVEVFYLTSMYY
IFPFDKASTPSQSFNSARSIWVSDLKGCVEHFQSRSYLAKLARFETLVFV
PLKSGVVELGSVKSIPEDQNLIQMVKTSVVVSNPPQPKTIPKIFGRELSL
GGAKSGPISINFSPKVEDELTFASDAYEVQAALGTSQVYGSSSNGYRSDE
GEGKLYKEELDERKPRKRGRKPANGREEALNHVEAERQRREKLNQRFYAL
RAVVPNISKMDKASLLGDAIAYITDLQARIRVLDAEKEMVGDKQKQQVIP
EIDFHQRQDDAVVRVSCPLNVHPVSRVLKTFQEHQVVAQESNVSLTENSK
LVHTFSIRAPGPAAEDLKEKLTAALSK
SMEL_006g261860.1.01
MLSRVNNTVWDVEGKQGGGGEGEETFTNKENNTDGGVENKEDMELGVLST
FKSMLDGADVDWYMNSNNNMQNHTESICFTQNFTELAENSLFLQTVPVDS
SSSCSPSSVSVFNNLDPSQVHYFLTQKAINNNPLDYGFNLGCENGFLEAQ
GMGGLNKGGFLLTGGGFHDFSSQNQMGNPNLNSFTQYPSSHLPQISSAGF
SPLGFADGSANENPLLLNRSKLLKPLDNFASIGAQPTLFQKRAALRKNLA
NNGGGSLGDFGGEIGQSSINGEGYDKKKGEGERKRKWVNVEELDDLSFDG
CTLSYDSDDLTENVTNKVDDSVKNGGNSSNATSTVTGGNQKGKKKGLPAK
NLMAERRRRKKLNDRLYMLRSVVPRISKLTKMLSRVNNTVWDVEGKQGGG
GEGEETFTNKENNTDGGVENKEDMELGVLSTFKSMLDGADVDWYMNSNNN
MQNHTESICFTQNFTELAENSLFLQTVPVDSSSSCSPSSVSVFNNLDPSQ
VHYFLTQKAINNNPLDYGFNLGCENGFLEAQGMGGLNKGGFLLTGGGFHD
FSSQNQMGNPNLNSFTQYPSSHLPQISSAGFSPLGFADGSANENPLLLNR
SKLLKPLDNFASIGAQPTLFQKRAALRKNLANNGGGSLGDFGGEIGQSSI
NGEGYDKKKGEGERKRKWVNVEELDDLSFDGCTLSYDSDDLTENVTNKVD
DSVKNGGNSSNATSTVTGGNQKGKKKGLPAKNLMAERRRRKKLNDRLYML
RSVVPRISKMDRASILGDAIEYLKELLQKINDLHNELESTPPSSSLTQTT
SFYPLTPTGPALPVRIKEELYPSSFASPLSSPTGQPARVEVRARDGRAVN
IHMFCSRKPGLLLSTMKALDNLGLDIQQAVISCFNGFALDIFRAEQCKEG
QDFHPDQIKAVLLDSAGCHGVI
SMEL_006g258300.1.01
MEYTDNFNYEDECFYELKPNISQDIYLSTQSGGYNTNIEEKSGQIKAISP
PLISSNNSSSSSGGFVISFSSNQEEDIGAMISSENACQESLLGGNYNNNV
MYKRSPVQAQDHVIAERKRREKLGDLFISLSKIVPGLKKLDKSSILGDTI
EYMKELQEQVKLLEESKKNMSSSLEHNNSGKEQVAGSNNIKVRILDKSVL
INIHCNKQDGIVGRVLVQMEQLHLSVDDIRIMPFGPSNLEISIHAQVL
SMEL_003g195180.1.01
MLSGVNGSWGNGNNENHQENNNGGMENRDDMELGGLSGFKSMLDGGDVDW
YNNGGNMQSGIHFQTNFTEADNNLLLQPVDSSSSCSPGSANVFNNLDPSQ
VNFFMPPKSTIPPLLSGLSSNPLENSFNLGCDKGFVDSQGLGVLNSGFHT
LNSQNLSSFPQFSCPNLLQMPQAAAGFGSLGLGGNDSANQNSLFLNRSRI
LKPLDNFASIGAQPTLFQKRAAKNLANHGENLGALGIEIGQSSTTKEWND
KKRKYSNSDDLDVSMDGTLNYDSDELIENFNKAEESVKNGENSSNAASTV
TGADQKGKKKGLPAKNLMAERRRRKKLNDRLYMLRSVVPNISKMDRASIL
GDAIEYLKNLLKAINELHNELESTPPNSSISQASSFYPLTPPAPALSGRL
KEELIPSSFASPLSSPTGQSTRVDVRAREGRAVTIHMFCSRKSGVLLSTM
KALDNLGLDIQQAVISCFNGFVMDIFRAEQSNESQDIHPDKIKAVLLDSA
GFHGGMI
SMEL_007g283480.1.01
MENIGEEYNNYWETTMFLQSEELDSECSYFDEPISSYYDSSSPDGAQSSM
ASKNIMSERNRRKKLNERLFALRAVVPNISKMDKASIIKDAIEYIEELHK
QERRIRGEISELESGRSKKSSSDLELDHDESFDSKPKRSRRFEQQYGYDS
SGSTTRSPPSFSPVDVLELRVSSMGEKTVVVSLTCSKRTDTMVKVCEVFE
SLNIKIISANITALSGRLLKTAFIEADEEERDLLKLRIETAIASLNDPDS
PMSS
SMEL_008g299320.1.01
MENLSSNSSPSQPISLQKILQYIIYNHQEWWVYGIFWQASKDVNNRLILS
WGDGHFRGIKDTDSVKTYHGGGQYHQLQKKFGFDVISNNNTNNNVTDLEW
FYMVSMPQCFMAEDDLILYSCERAKEANLHGIRTIVCISTPIGVVELGSS
DIIQENWEFVQFIKSLFGSDNNMNMTSPLPINQVTFGDHQRVVKGGSPNQ
EEDIQIKQEMTIGNILSESGNSEFENDDSSMINNVVNRSIKQRKKTSSSN
AIVIHVEAERKRREKLNHRFYALRSVVPYVSKMNKASLLGDAVTYINELK
AKIKTLESKLIEPQKKHILMEQHDSQSASSVVTDGANNKALFSSSCYKRA
RNELEIDVEIVGSEGIIRVQSLDVNYPCTRLMNAMREMEFQIYHASFYSV
KDLMLQDVVIRVPEEFSNEEMLKSAIITKLSVNEN
SMEL_004g217680.1.01
MEYYNENGFLEEVLYLISDSWDTTNVVPMEMSDFYNNVLNHDSSSFVENN
NVTLPCSSFEGYSCNLPFDQQSLINCSTSFYSPFCDELSPPSSFPSQEDF
SSILDDEVGNYSFQNLEMGNISNNNNNNNVVIPCKLEEIQVCEGAGGGGG
ASSFNIGLCPEIRKTKSKKIDGQPSKNLMAERRRRKRLNDRLSMLRSVVP
KISKMDRTSILGDTIDYMKELLEKINNLQEEMELEPNQLSLMSIFKDVKP
NEMLVRNSPKFDVERRGVDTKVEICCAGKPGLLLSTVTTLEALGLEIQQC
VISSFSDFAMQASCSEEMEQRGVVSSEDIKQALFRNAGYGGKCL
SMEL_002g160150.1.01
MELGEEVVLEELVAPRRESWTTLSDFFPNGNGWTFESPLPFYQNPEFVAL
NSSLLGLISPPTTSTTQCNFPSFTSPESYQFLDSSFTAPPLLDEYNSNRP
NMENQEEFVGIIPSDFHGLQQDLSNNNDDVGNSRLMGISANVGEKKNKIR
KLEGQPSKNLMAERRRRKRLNDRLSMLRSIVPKISKMDRTSILGDAIDYM
KELSEKIHTLREDDNVKGEIKDIKFVGNFKELKPNEALVKKPPKFEVERR
SVDTRIEICCGAKPGLLLSTMSTLEALGLDVQQCVISCFSDFSLQASCSE
AREHRTILSSEDVKQTLFKTAGYGGRCV
SMEL_005g236210.1.01
MELGEEVVLEELVAPRRESWTTLSDFFPNGNGWTFESPLPFYQNPEFVAL
NSSLLGLISPPTTSTTQCNFPSFTSPESYQFLDSSFTAPPLLDEYNSNRP
NMENQEEFVGIIPSDFHGLQQDLSNNNDDVGNSRLMGISANVGEKKNKIR
KLEGQPSKNLMAERRRRKRLNDRLSMLRSIVPKISKMDRTSILGDAIDYM
KELSEKIHTLREDDNVKGEIKDIKFVGNFKELKPNEALVKKPPKFEVERR
SVDTRIEICCGAKPGLLLSTMSTLEALGLDVQQCVISCFSDFSLQASCSE
AREHRTILSSEDVKQTLFKTAGYGGRCV
SMEL_012g397690.1.01
MESGNASMMPPMENNVNDIGLINFLDEDNFEQFIELIRGETSDPIVKFCP
NYDCEHITGCFSVANAQFEPTSMDFYDWNATSLPDPISLYTSLPGEMKLD
EEEEEEEEDESSGTTATATTTRVTPGMPTTKSTRTDRSRTLISERKRRGR
MKEKLYALRSLVPNITKMDKASIIGDAILYVQGLQTKAKKLKIEIAEFES
SLNGMNSNQSGLFQNDNKMNFTSYYPAIKRITKMDVIQVEAKAFYVRLVC
NKGRQIAASIFKALESLTGFNVQSSNLATSTNDYVLTFTLNVRECEADIH
FGNLKLWIASAFLNQGFDFETSPLV
SMEL_007g283110.1.01
MDSIFFLEEGDRAVFLLKMMESFGCTYICLWRYFQPSNTFMSSGGIYNGK
NDVAQRLFEEYKHSWLIMDNGRIPGLAFKNNLPYIELQFADLQSHASNAV
QLQFYHEAGIKTTICMGCSIGEIEFGMTSRPPVNLEMGMKNLFPEYFSTR
SGLPHHQTVLPIDQNRPSPSSSFSLDSPGEYPSLLFNVASTSYVPEPHAF
SEQTIRPVSTTDMTYHQIRGIQFPRVETEDAALTRAYLAVMTSPSTSSSS
QQSRENINVPKDHYQKPTAFRRFRSGNVQIGATRTTTRRENMLRRSITFF
RNLNMMRRQDQQIQRAPTSTQVHHMISERRRREKLNDSFQLLRSLLPPGT
KKDKASVLACTTEYLASLKGQVEEFSKKNERLEAELVKAEMRSDGIIRSC
SDGNERVVVKITNVGESSLSESRVVELQVSVRGECSVLDLAIRLLQFLKT
HSHLTLDSVAANTSSMLTRITLRIRIQGSEWDESAFEEAAKRVVDDLA
SMEL_004g207350.1.01
MEEYNEYWEKSMLFQSESYLDEPIWSYYDSSSPDGACAQSSKNIMSERNR
RKKLNERLFALRAVVPNITKMDRASIIKDAIDYIEELHKQERRIRTEISD
LEFGRSKKNTHFELDEDESCLDLKHKRSRTLEQQYGYDSSGSTTTSFNSP
LEVPTRPFEGIFHGREDCGGQPHLQQKKRHNAQTL
SMEL_012g380290.1.01
MNFFPKEFTKQTEETQTLTQFQGLQFPRIEGEDDAIRQAYLAVMMLSSSP
SHHSSSRGQIQENLTRDDYRLITRKTSAFSRFMIRPSNYVSMSYGQNMLK
RSVTFFKNLYLMNRQEGIQMNRARSTQVHHMISERKRREKLRESFQHLRS
LLPPGTKKDKSSVLASTTEYLSSLKHQVEELCKRNEILEAQLLTRKMFSQ
FQQNGSGRVDVYITNIEERIVDLQVIARGKCNILDLVNCLMEFLKMANYV
NLVAIDANTTMVQSCPHAIITLRLTIQGEEWDEYAFLEETKRIVEDMT
SMEL_003g176450.1.01
MEKALECLRPLVDSKNWEYCVVWKLGDDPSRFIEWMGCCCSGANGVDVNV
KKENGGKQKFTALCRDIKVQHPIRTKACEALAHCPLSISLYSGIQGEVVT
SNEPKWINHAEISNSNLSHVSTTLKIEVFTELSRLISDMFQIEFFDSLQE
LKGTLVLIPVAGGLVELYNSKLIHKDQKTINFIINRFKLGSEEANSSIAQ
KEDQVLDFFPFEKSSFCAPLMQYATSFPSSAPYISQVSESSANPSIQGSS
TGSIPSNERTLCHSPSDHLSRNVPLSHATEGYFEHMELQCGENLSRMEGT
AFPWKQENYVVAGDMFTMGKKRQKGPYQSKNLVTERKRRNRIKDGLFALR
ALVPNISKMDKVAILGDAVDYINELQEKVKLYETELNEIEAEVTNNEAPE
MLLSDTTEMSKVEMNQIGAREFLLKVSGSHKSRGFTQLMKAMNHLGLEIV
NVSCTTSGGEIVSVFIVEANGDRVLDAQKLRSSLIELTS
SMEL_008g314770.1.01
MALEALSTNELLNFIMYDTISTTTTNNLDENVLFFDHHDDKNNNTYLLKS
QDFGTAPLEQQYSTTASVSPSKTSKKHNLTMATQGGGGGRKKRRRRPKIC
KNKEEAENQRMTHIAVERNRRKQMNEHLSVLRSLMSESYVQRGDQASIVG
GAIEFVKELEHILQSLEAKKFILLQQGHNIGSDSNSGGNGCDSEVLNSTT
GEALASVPAEYFPTPFAQFFSYPQYTCCQLPNKYTSKSKAAIADIEVTLI
ETHANVRILSRRRFRQLSKLVVAFQSLYLTVLHLNVTTLDPLVLYSISAK
VEEGCQLNSADDIAGAVHHMLRIIEEEAVATLSCQV
SMEL_003g173840.1.01
MDITQSLNNIEMIHLLPIHNSSSIDHHEPMLAPWSSMEAMREMIFRVAMM
QPINIDPESVKPPKRRNVKISKEPHSVAARHRREKISERIRILQRLVPGG
TKMDTASMLDEAVHYVKFLKKQIKSLEQAACFKDNNNQWPNVDYYSRYLM
SPMFKC
SMEL_001g134450.1.01
MYVEESACFDPATHVQHEGLAEDVFAIQEHTYHNNSNNSSQQDVAAAAAA
LEMEFQQQLNLEMEQCYNNNTHNNNMQDQSINQGLSCDQSNWGEMNFPPY
QNQQDNNTNDINNFHQQNFSNPISESPYLTTPDLLNMFPLPRCSQSSLLP
QKSPNLLTSLGLIGDIDGGGGAPTSSALYDPSLVLPLNLPPQPPLLRELF
HSFPHGYGLRNLRSNNNTTSFFNGLEERDQGLYQDNGETRPFDSGIFEFS
AVAKNRDGIKETKHFATERQRRVHLNDKFQALRNMVPNPSKNDRASIVKD
GIDYINELKRGVNELKLMVEKKRCSRDRIKKQKTESGTTCVDGTDAKQIM
DEVEQSYNGNSLRSSWLQRRSKNTEVDVRIVDDEVTVKLVQQKRINCLFF
ASKVLDELQLDLHHVAGGLIGDYYSFLFNSKISEGSTVYASAIAKKLIEV
VDIQYAAIAPTNSY
SMEL_011g372190.1.01
MYGSANRSSILPWNTFGDHPFIFHGQSHYGDLFNKIRPQFPCKEVHKMMS
DQEIMDAKALAASKSHSEAERRRRERINNHLTKLRSLLPNTTKTDKASLL
AEVIQHVKELKRQTSQIAQTNELIPTEINELTVDYCNDNEDQGNFMIKAS
LCCEDRSDLLPDLINTLKSLRLKTLKAEITTLGGRVRNVLYITKDQREDN
TWINDGDNDNDDDQMQYCLTSIQVALKEVMEKSSGNDSGNSGIIKRQRTS
NNNIRY
SMEL_010g338500.1.01
MQPQSFMNPVQHFQSNSEMLPWSIPPVQPFMNPVHHHDPFLLPPSPSPYG
LFNRRPQFGYEGPSGTTTDHHQLRFISDSLVGQVVHHHHHQPGSVAPFGL
QAELQKMTAQEIMDAKALAASKSHSEAERRRRERINNHLAKLRSLLPNTT
KTDKASLLAEVIQHVKELKRQTSLIAETSVVPTEIDELTVDNATSDEDGK
FLIKASLCCEDRSDLLPDLIKTLKALRLKTLKAEITTLGGRVRNVLFITG
DDYYSNNRDNLDSSSNGDDDDCEMMQQQPQYCISSIQEALKAVMEKSSGD
DSASTSVKRQRTNNINILS
SMEL_010g347040.1.01
MENSFCSEYWPETADLNQGSLFLLPQVQNYPYYFPQCSDQAESASRSHSE
AEKRRRDRINAQLSTLRKLIPTCEKMDKATLLASVVNHVKDLKAKTTEIS
KLLNTPTDIDEVIIEEEENKACTSMNKSVILKASFCCDDRPELFSELRRV
IKNLKLTMMEADITSLGGRIKGIFTLCPNDNCANDVCMNSLKRSLKLVLC
RIATFYIQLQN
SMEL_004g219480.1.01
MDIDMLKSATASEDQMEMMLMMQLDKFPDFSTGNCSELPMMEFSPQGSCN
SNNNNNYNFHQIDQNSPNFLNMPSTISFTNSPPMNQNPNFLANSGGFNSH
SMNRGNMAAMREMIFRIAAMQPINIDPESVKPPKRRNVKISTDPQSVAAR
HRRERISERIRILQRLVPGGTKMDTASMLDEAIHYVKFLKNQVQSLERAG
ANRPANGTAATAGLGFPIPMSLSGNYNLPVSSKSYMPSTHHHQNIQQYAD
V
SMEL_006g266150.1.01
MGYLLKEVLKTLCGVNQWSYAVFWKIDCQNTKILIWEESYYQTSTFSNIS
GTSGVENPEIAFQDWSACWVSGGVQNSQLLNQAAENLHLLVNKMMRDNQF
NLVGEGLIGRAAVTGNHQWILSEGLRRDAHPPEILEELCQQFSAGIQTIS
VIPVLPHGVVQFGSYFHIMENMGFLEDVKTLISQLGCVPGVLLSDENATK
EPALETSGPVYLRSSVATEYCGRAEVMDSASIIDKGNSIKTEGFVGQTSF
SMVDATFQDSNVTQSFADCHDNHFHKKISPEVKPCMYLNSQLTNDVIKTE
VIPPNPDMWTKQQASQYIPKPSFCQESSIGSLTLDSDCIMFTEQQISGEN
SLAKSNLTLPNGFGASRAESDHVLMSKFSENSILSTGVTELCKEVDEYQK
SIPHPNFFADASRPPHKIISCTEHIVNGPQLSSSELTASPKYGVNHVIDD
HSSYGQGSEYLLDRNKRMVENDLFQALGVMLTQNERPSTSECIQDIYTEK
NEHRARNPLFESAYGDEHLQCQSGDDLFDVLGADFKNKLLNGSCNNEQCK
ETNSTSKDWIKNGSTSTISRDVSSTINQGNSDSCMFSMTGFDRILDTMVS
NCSAKRSLDDNVSGRTTITNLSSCSAPNASCSYDRVGVSSQMQGEQFGSP
KTLSKSEAMNSCSFRSKCSQENTGMYSQSSSIYGSTISSWMENSYDTKPS
SSVSTGYSKKPDEMTKTTRKRLKPGENPRPRPKDRQMIQDRVKELREIVP
NGAKCSIDALFERTIKHVLFLQSVTKHADKLKQTGESKIISKEGGLLLKD
NLEGGATWAYEVGSQSMVCPIIVEDLNQPRQMLVEMLCEERGLFLEIADI
IRGLGLTILKGVMETRNDKIWAQFSVEANRDVTRMEIFIALVRLLEQTAK
GGAEPANTTDNNTATVHSFHQAATLPATGRACSLL
SMEL_006g243710.1.01
MSSDDEIELIEKMNYCVVPDFQMNDDYPDIPSAIFNTSKKSTIADEEIVE
LIWQNGPVIMQSQNQRSVKKFNLFSEQSAVEQTVAASAPLYMQEDEMTSL
LQSPRDDSSFNDFLCTTATSAAVTSAAAPPGEIDTTPSYAAVGTIASSPR
PIMHQLRCTEGELPNRLRNFEHFSRLPNEAILRNGTSGQSVRATTIVDSK
ETPVASVPEYVISRVSDNVTPSSAVNVRERGTTATAEATTACKVTLTSST
SGSGGNVSAGAEPPHLSCEEAGHTAADDRKRRVRESNGNESEDVEFEFAD
ARKQVRTSTSAKKSRAAEVHNLSERKRRDRINEKMKALQELIPRCNKSDK
ASMLDEAIEYLKSLQMQVQMMSTGCSMVPMMYPGIPQYMPTMGMNMGIGM
NMEMSMNQPMNPYPQLMPGPATRNAAAAAQIAPQYPLPAYHLSQFPAPDP
SRTPVANQPDPPQLNSHIGHNVNQPRLPNFSDPYHQYFGLQQAQLMLPQA
SPFSCLIYLGGMKLKLNAVRGIMPPYNQGVEQPSSSKLNSCIERSAGNHQ
SGKHTVQMVKFYILHWFLYQS
SMEL_004g219400.1.01
MADPYRTNPHASSSLESEDMSSFFLNFLQGTSASASATGFYNRSAPVPVT
ESSSSLNFADPSRFYTAEFKEGVENVFASAGLGDCDGMNSANRREFLEDD
KVDNFGFSSESVQECDGLDMPSDPTHPRSSKRSRSAEVHNMSEKRRRSRI
NEKLKALQNLIPNSNKTDKASMLDEAIEYLKQLQLQVQMLTLRNGLSLYP
GYVPGSLQSVQLPSGNEFDGRSFMLSTNGGAALPVNREMPQTAFEISNQN
PSGKPTITSHDTENSVALETTIHNHYGLLNHLASSKDMCRDNTLSRLHLD
MSCSGNNSSSGVSS
SMEL_003g192690.1.01
MSHCTVPTWNPRHQRHEEVEETEDAHRYHHGHNEQNQINHFLPMSSKCEE
VAELTWEKGQLGMHGLGGILSISQAKQTLGRTGDTLESIVHQATCHGKNQ
TSIHQNYDQNDDQDLKIEELCSGGKWGESSQQMAPPRATLLAKKRMRPSE
SDPQYGRAEDHEHTERSACASASTTFCKENDTTMVTWPSFDESSRSIKSK
TTCDEDSACHGGGSQENKEEEHETRRSNSSRRSRAAAVHNQSERRRRDRI
NQRMKALQRLVPNANKTDKASMLDEVIDYLKQLQAQVQLMSSTSRNIAPQ
MMMPLGMHQHIQMSLLARMGVGVGLGMGMGMFDMTALARAVAAASTTTSH
QSLPTHPLIHPNQMTAPTNNIPFIPPGAFALQPAAPSIIPSDTQANTVAR
ANAVTPDAYKAFLPQ
SMEL_001g123860.1.01
MPLSEFLKMARGKLESGQQKISSTTNLSSFPENDLVELKWQNGQIVMQGQ
SSSAKKSPVDNNLPSSASGDRDKFTGNSSTSKIGKFGLMDTMLNDMSLSV
PTGELDLIQEDEGVPWLGYSADDSLQQDYCSQLLPEISGVTANKQSGQSV
FGLINKRGSSDKMIGDSHSVPVHNAASLEQRNTSKVSPSSRFSLLSSLAS
QKGHASVPTLESGVADTFSSKKSNTPMSVLGDSSQNQASAGDVKSDKSQK
QNMPGNRSNLLNFSHFSRPATFVKAAKLQNITGGSNVSGSSVLEAKGKKG
GEKVDNHVSAAAAENYLPSKKENVLHYPTNAVSSQLESRPSGASFHDRSG
QVEQSDNAFRDCSSNNDNHRDQFTGAKAIRDIADGERNVDHGVACSSVCS
GSSAERGSSDQPLNLKRKNRDNEESECRSEDVEEESVGIKKTCAARGGTG
SKRSRAAEVHNLSERRRRDRINEKMRALQELIPNCNKADKASMLDEAIEY
LKTLQLQVQIMSMGAGFCVPPMMFPTGVQHMHGAQMPHYSPMSLGIGMGM
GMGFGMGMLEMNGRSSGYPIFPMPSVQGGHFPSPPIPASTAYPGIAVSNR
HAFAHPGQGLPMSVPRASLVPLAGQLSTGATVPPNVARAGVPVEIQSAPP
IMDSKNPVHKNSRIVHNVEPSLPQNHTCNQVQATNEVLDRSALKNDQLPD
VTDCAANNLTNPTNVPGNETGSSL
SMEL_007g291030.1.01
MEFFSSFNGLDDVYGGFQGIIGNGLPSSSSLILDNESGELVKAMVKPGGK
GVNPEKALIALKNHSEAERRRRERINGHLGTLRNIIPGTNKMDKAALLAK
VIGHIKELRVNAAEASKGVLVPTDIDEVKVEQQAEGSDGATYSVKASLCC
DYKHELISDLRQALNTLPLKTLRAEIATLGSRMVSVFVITEGDERNIEDT
ERCQLLITSVRQALRSVLDKFYASEEFSSRSTISSKRRRVSLLNSSSSSS
LGDFW
SMEL_011g364480.1.01
MALETVVFQQDPFNYSHKDCNFYNLETFHNYDNFGYEGYNNYDSSNSSIP
QSYNNNNNNNSLPENIFPAESTVVSGRRKRRRTKCTKNEEEIAIQRMTHI
AVERNRRRQMNDYLAVLRSLMPPSYAQRGDQASIVGGAINFVKELEQLLQ
FLEVHKYVTKNQYHIQYNPFSEFFAFPQYSTGNMAAGSMTTTEERQSAVA
DIEVTMVESHANVKVLSRKRPKQLLKIVNWLQAMCLTILHLSVTTADHMV
LYTFNVKVEENCELNTVSEIASAIHEMVTMIKEEAMSC
SMEL_010g353370.1.01
MKSGKGHLGEEEEDEYDFGSNRDATPSSNSTKVMDGKKIDKANAIRSKHS
VTEQRRRSKINERFQMLRNLIPNTDQKRDTASFLTEVIQYVQYLQETVQK
YEGSYQSWSSEPAKLMSWRNSHWHAQNFPANPQDLKNGTDSGPTYSGRFD
ENLLPITSSMQANQRNPLESHPGGDVSGKPMDQEKELANRAIGTSTPLQA
SMPAPFQNDSAFSDSLRTPASDECLSTANALNDQGFVIEGGTISISNVYS
QG
SMEL_006g262680.1.01
MSYHTWNFSHQTQEEEENKYPRGHVHNQHNQNQVDPMSNKCEVAELTWEN
GQVSMHSLGSNLSNEQTKHTWGKAGDTLESIVHQATFQKQNHDGQNQADI
NREKNASYGGQQTRGVPKRMRSSDSDPQLYGGRRSVEFISARASAQDNDI
PMVTWPCNEDSTCHGGSEDKEEEHETKSSNLSKRSRRAAAHNQSERRRRD
KINGKMKALQKLVPNASKTDKASMLEEVIKYLKQLQAQIHLISNARNMEQ
QMMMTTLGMQPHIQMPLLARMGMCSTAGMLNNMTQAPYQSLIGGAPVIYP
TSSIPTLCPPFMSPPPFAMASTIPTPPQTANGNATSPTVTKSAAAPNPSF
PLTHPCIAFLPQSTKMEFNNEMAAQYLQQANQENINIQGQKE
SMEL_005g228130.1.01
MEKEENFQANSLPTSFQVVIGESSSNTNNQMVDYMLNSHSTQQQQQHNQS
PLGFLPSNPSLDKLSFADVMQFADFGPKLALNQTKVSEEDVGIDDPVYFL
KFPVLNEKKNVKDDDNAQEALMVSQKEDGGKEKGENNNIFERSQEGKSNN
KRKRPRIKTSEEVESQRMTHIAVERNRRKQMNEHLRVLRSLMPGSYVQRG
DQASIIGGAIEFVRELEQLLQCLESQKRRRIYGDTPTRPLGDSSNTTPPP
PPPMPINQNPSTINPHHQSPLLFPLQNEYNIEGGIQEEVAESKSCLADVE
VKLLGFDAMIKILSRRRPGQLIKAIAALEDMQLNILHTNITTIEQTVLYS
FNVKISGETRYTADDIANSIQQIFSFIHAEIAPYDIN
SMEL_004g216670.1.01
MALETVIYNQETFGYGCKEYYNNNLGNFNYNYELDLLQGEGAGEMSFTSL
LDSSNNNNREESSSSPVLMYNNNAREYNTWDPNSSLEDHQLFMEGSPPAE
LPAAAIRSAATSGRRKRRRTRSCKNKEELENQRMTHIAVERNRRKQMNEY
LAVIRSLMPPSYVQRGDQASIIGGAINFVKELEHHLQTLEAQKRIHSQKQ
EQHSDHHHGSSSNPLFADYFSFPQYSTHSKSTSPAAVAAAESCDSPPATE
KMSALADIEVSMAESHANLKILSKRRPKQLLKIVAGLQCLWLTVLHLNVT
TVDHMVLYSLSLKLEEGCQLSTADEIADSVNQLLARIQEEAASSS
SMEL_003g183760.1.01
MDGDQILSNLFEDSECDILSILEALEGEGSANSELNNNNSNNNNQSITMT
TSEEGKKRKLVSQKSTGSSATSGQELYCEEADTPSSKRQNSTATAGVENR
ISHITVERNRRKQMNEHLSVLRTLMPCFYAKRGDQASIIGGVVDYINELQ
QVLQSLEAKKQRKVYSEVLSPRVLPQLVPISPRLITPSPLSPRKPPLSPR
MNLPISPRTPQPTSPYKPNNNNNNNNNNNANRLLEPSPTTTSSNSSIDSH
VNNELAANSKSAIADVEVKFSGANVILKTVSPRIPGQAVKIIAALEQLSL
EILHVSISTIDGTMLNSFTIKIGIECQLSAEELAHQIQQTFC
SMEL_006g245830.1.01
MMDDSSCWSESTGTLSWVHNFQQLNCQVSPFLFPTNSCDVTYHHNSSHFP
TWPQQFEGFSASRSHSQAEKRRRDRINAQLSTLRKLIPSSEKMDKAGLLR
SVVEHVKDLKGRAKEISSVSNTPSDIDEIIIDEEEGTCTNKNKDSIAHSS
ILFKVSFCCDDRPELFSELNRGLKNLKLTTTEANITSLCGRVKCIFSLQS
ISDVCSHSLKQSLRVLLARIATSPCTSNFRIKSKRQRFFLPAI
SMEL_009g334290.1.01
MFPTIVNDDNYHSFEDVSYCHNYQEEEEEGLMVKEEEINGKANEKKKKRK
RRIIRMKSSEEVEKQRMTHIEVERNRRKQMNQHLHVLRSLMPTSYVQRGD
QASIVGGAIEFVKELEQLLQCLESQKRRKLYGDQDSLSLMEIQNPQLLFP
PNNNFPLSNENEIGIQEEKAEIKSCLAHVEVKIIGIDNAMIKILSKRRPG
QLINTISALQHLQLNIIHTNVTTIEQNVLYYFNVKVRIR
SMEL_005g236790.1.01
MENEMPTLEYSPQRNSNNNNNNNTDGYNFFEIINHHSSPSTFLNNMPSST
ISFNGSPHQIVHQESSITLPFLDNSSRCNGKWTSTSIISSDYKEQVSSAT
HLSTFPSHISKQKCMEAMREMIFRIAAMQPIQIDPSSIKAPKRRNVKISN
DPQSVAARHRRERISEKMRMLQRLVPGGTKMDTASMLEEAIHYMKFLKKQ
VQSLQKFEMINRPVKMSLSGNYYPYHQSVHP
SMEL_001g138390.1.01
MSHIAVERNRRRQMNENLKVLRSLTPCFYIKRGDQASIIAGVIEFIKELH
LVLQSLEAKKRRKSLSPSPGPSPRPLQLSPTPESPFITHNTFKELGACCN
SPVADVEARISGSNVMLKTISKRIPGQVVKIINVLEKLSFEILHLNISTM
QETVLYSFVIKIGLECQLSVEELTVEVQKCFSSSDVLCINEI
SMEL_009g332020.1.01
MAANQPEGYADDFLEQILAIPSYSGLPVADVGTPSETSFTSASAVSHLSS
AAAGGLQQPLFPLGLSLDNGRDDVSDAGAYAVKQERDGINIGNVYAGLEH
LQTHAVRQSMPSVHHVQPFQGPPTTSTTVTVPHAPSVRPRVRARRGQATD
PHSIAERLRRERISERIKALQELVPSCNKTDRAAMLDEILDYVKFLRLQV
KVLSMSRLGGASAVAQLVADIPLQSVEGDSGESRSNQHIWDKWSNADTER
EVAKLMEEDVGAAMQYLQSKSLCIMPISLAALIYPTQQPDDQSLVKPESA
APS
SMEL_006g262360.1.01
MELPQSRPFATEGRKTTHDFLSLYTPIEQDPRPSQEGGFLKTHDFLQPLD
QASKTVGKEENKIELEATEKLPSSAEHILPGGIGTYSISYLQQRVPKPEA
NIFAVTQASSTDRNSNCSSYSGSGFTLWNESATKRGKTGKENLAGDRHVV
REAGVNIGGGKPTTSLERQSQLSSNHGHNTATLSSHSSPQQPSAMENQNF
IHMITSAKNAQEDDDDKEEEFVVKKESPSPSRGNLSVKVDGKSSDQKPNT
PRSKHSATEQRRRSKINDRFLKLREIIPHSDQKRDKASFLLEVIEYIQFL
QEKVHKYEGSYQGLENKPSTLPWNKCHNMAQGFIDHSQGTNNASSPALIR
ASKFDENKIGISATGPVNGQTLEPSRTSSVKESSLLSESTDRAATLCMQP
STFPFCGNTSIAYAGTVELTSQPQIPLSRWNMTNHAVTDDKLKDEEMSIE
SDTTSISTVYSQRLMNTLKQALQSSGVDLSQANMSVQIDLAKRANDRSNA
LASNFKGENISARNQPTPQFIDTSTREEPVHAFKRLKTN
SMEL_006g259950.1.01
MNLQEFGSAFDPIDIVSSWKISQRQEAATKLAADSVAAKSGTGSIGNGTK
SKIGSSSSSSSFPPQNNYMPYFGNNQVPVCGLMADLNYIGLSSKTKSPDC
LLSTTNTSDTDSSVELDGAILSEDSRSFWNVNANNAVSSGESPIDVLKSK
PIYANGNNNVHYSVNELDQTVSYNNLITSSEAKRYNIDKRSHNDLLQSDF
SNRDYGFQLILENDQPMSKKSRSDYKLPSSSNINFQQACSSECSIVEPNS
EAIAQMKEMIYCAAAFRPVNSVMEEVMVEKPKRKNVRISMDPQTAAARRR
REKISERIRILQKLVPGGTYMDTASMLDEAANYLKFLRTQVNTLEAFGFK
IDPIIINNNSFTTISSIPLINYPFPMQPHFPLQNFNPIHHPKC
SMEL_010g337720.1.01
MDDLSFIFSHHNNGETSRKQHEEGDEKANSLSCIISFNKNNFENCFLIPK
AEANNTISFSHINDNIGTQFGGNARRTREQAHEHLLAERNRRRKINKLFV
SLASLLPDLNKMDKVSILEGATTLIRQLGERAKTNDHQSSIYMMKKSGLP
EVEVKRLEKELFITILLLYKRQQKGIIDEILSVIQSLHLTIKTTNFMPFG
STTMYIMVIAQV
SMEL_004g201970.1.01
MAEEFQLGGGNWWENNTSTSSKNRFDSGSSGTPTTSTSSATTTNYSSNWP
TQTDHVEDIKSRTFLDSVSVSQSSGHDHGGGGGGGGEGGGGVLSSHDPNF
QIMGLGLTSHQPHEWNQPSLWNYGDSSSQMNIRAFSLDQNNPILSHSSNY
QVVDNHQVLHSSTINSCSKFPQFLRSPSSSEQPPPAPPLPPPHNQLHFSN
NTPFWNASASTMNDVPSSLFPSNLHNIPQLHNNTIVDEKPKNTREVRDIN
KIISKKTSSTETSNKRPRNETPFPSPIFKARKEKMGDRITALQQLVSPFG
KTDTASVLSEAIEYIKFLHDQIGALSAPYMKSGASMHHQKNDTKFEDNVE
GRNKDLRSRGLCLVPTSSTFPVTHETTVDLWTPTFGSTYR
SMEL_012g382830.1.01
MQAMNSFQSTGENGDSSGEHMSNSHFDPTSSHDDFLQQILSSVPSSSPWP
EISGDGNPYNFDDHQSSLLSSKLRQHQINGGSSAAAAKALMLQQQLLLSR
GIAGDQNDDGLNPGHEISVQALYNGFAGSLGQTSNQFQHFHHSQAQSFGA
PAASLTMNQTPAASGSASGAQPKQQKVRARRGQATDPHSIAERLRRERIA
ERMKSLQELVPNANKTDKASMLDEIIDYVRFLQLQVKVLSMSRLGGAAAV
APLVADRSSEVLSMSRLGGAAAVAPLVADRSSEGGGDCVQGNGGRGGSNG
TTSTANNESSMTMTEHQVAKLMEEDMGSAMQYLQGKGLCLMPISLATAIS
TSTCHSMKPNNNQILLGGGSAIDGGGETGGGPSSPTLSASTVQSATMGNG
GT
SMEL_011g379020.1.01
MYQFPSFYELGNMTCSDSYNNFLHGIINSSSSEMFNNVESSSVSPRSMAE
AKAIAANKSHSEAERRRRKRINGHLATLRNLLPNTIKTDKASLLAEAVRC
VRELKQTTSELGASTTMSDDDDHTTLMTKLMFPSESDELNISYCNSNSNS
NNNSTDSNSVIKASMCCEDRPDIMMELRRALSTVQGKIVRAEMSTVGGRI
KCVLWLQLSENGCKEGLLVQLRRALKVVMDKANFGPQNMGQDLLGNKRPR
LLGGPMNYVCKNGHL
SMEL_003g198420.1.01
MENLDWNEINFGASFDPIHVISNWNMPQRQEAASRLAADSMAAKSGADLT
RDCSEIGFSSSPIFNMPNNYISDNNPTGLISDFGVQVVKPATGLLSNTVS
LESIDCLLSATTTNNTDTSVEDDGMSVIFADSNSLWNSGESAAGNINAPG
YQQLLSCQLPTEHKVFEEQKHRKRKLYELDEAISQSSLGNSSNEFNLINS
TGDCGNFQLISGKQSKYKKARLSENTKNRPSSSNINFQQASSSVSSIDQE
PDPEAIAQMKEMIYRAAAFRPVDFGSEVVEKPKRKNVKISTDPQTVAARQ
RRERISERIRVLQRLVPGGSKMDTASMLDEAANYLKFLRSQVKALEAIGQ
KQDPLNSITVPFNYQIPMQLPHFPLQKPNQNTHRPKS
SMEL_001g131780.1.01
MNQCVPSWDLDDSIVPQKNYLQTQSNLLAVDVPSLNYEVAELTWENGQLS
MHGLGPPRAPNKPISSYGGTLESLVNQATRCIDVPPHLKSAVDGNKHGGD
EVVPWFNNHDAVAYAPPATGLVTMTKDALVPCSGNTSNSDNHRSVHVPGF
DGSTHVGSCSGATNSRDWIAAPRMKVRPTRHEWSSRADISVSGSATCGGD
SRQLTVDTFDREFGTTMFTSTSTGSPENTSSDKQCTNRTGDDHDSVCHSR
DQKRRDKINQRMKTLQKLVPNSSKTDKASMLDEVIEYLKQLQAQVHMMSR
MNMSPAMMLPLAMQQQLQMSMMGMGMGMGMGMGVAGVFDINNLSRTGLPA
FLHPSAAFMQPISSWENSNAAPPPPTLSDPLAALLACQSQPISMDAYSRM
AALYQQFQQPPTGSGPKN
SMEL_009g327620.1.01
MANNPSEGPSDDFFDQILGFPAYNGAEPNLAGNDAGAIPPAMMLQLNSGD
GSGQFSGVGLGVGLGGGGGFHGHGGAASFPLGLSLEQGKGGFLKMDDGSA
PGRRFRDDVVDSRASSSVKPGFHGQPMPSMPHPPAIRPRVRARRGQATDP
HSIAERLRRERIAERIRALQELVPSVNKTDRAIMLDEIVDYVKFLRLQVK
VLSMSRLGGAGAVAPLVTDIPISSVEEESSEGGNNNQPAWEKWSSDGTER
QVAKLMEENVGAAMQFLQSKALCIMPISLASAIYHSQPPDTSSLVKPETN
PPS
SMEL_003g190960.1.01
MVQMDPPIVNEGSFSAANPSSYSLAEIWPFAAAANAGGNGELGGGGLGLR
MSSFTGLLEAAANSINESTLTEQNGRNAGGAADGGGNVGLRKRDMNSEDD
LSKFVSTSDASDLDGSVAKRLKASQSKEENGASKVEAESSSQTANKGTEQ
SSKPEPPKDYIHVRARRGQATDSHSLAERARREKISERMKILQDLVPGCN
KVIGKALVLDEIINYIQSLQRQVEFLSMKLEAVNSRMNHPIETFPSKDLA
PSAFDTSGMIFGAQAPREYAQGAQSEWLHMQVGSSFDRAT
SMEL_001g125970.1.01
MALEAITQQQQYLYALLGTTNWGSGSGSDYYNNEAFDGFLANNQNASAPQ
EYEDYSNWNLPPPLLVDSQNEYHQWCQNSSSVLDHNFAIPNGQEQQPHLD
SPAEMSSSTTRPRRRRTRTKKNNEEIENQRITHIAVERNRRKQMNDYLSI
LRSLMPQSFVQRGDQASIVSGAINYVKELEQQLQFLCGQKHLNSQNQESN
GETSPFSEFFSIPQYSTTMSAAATTSENGACENEYYRNQKLPATADIEVT
MVENHANLKIRSKRRPRLLPRIISGLESLRLNVLHLNVSTVDQFVLCSLS
LKVEEDCKMSSVEEIAAVVNQILIRIHEEAN
SMEL_010g358760.1.01
MQQDFQENLEFCNYLTKNKSSSSDNNMMGEYYGFDIEGIKSFCSSSPFYP
HGHHHVEFQETVESIDNTPEGRAKNHKEAERRRRERINSHLHSLRTLLSC
NSKTAKASLLAKVVQRVRELKDETSKIMQSETNLFPSETDEITVLSSNDW
LADGRLVIKASLCCEDRFDLIPDLIETLKSLGLSPIRAEMVTLGGRIRNV
IILAADHKESNNNNTDDESSLLFLRDALRSIVQRSSYGTGERGKRRRVLR
QGTTNY
SMEL_005g236480.1.01
MEPIGAFFDEEYCQSLSKMFFTENSSDFMFQLHDDHHYPSQNIIEGSFFS
SPNSQTFNSTSNIDYFSQENSIDKSTDFYMMGYKNLENSSYNQDYSHDDY
VMKEDFGNNYSQLDNEMLLKRKFDEVQLVVEEKKFKDFENPKKKSKVSRD
HVPKTKKNNQTKADKNQKNIQMNNEEVGDKETNNNGQSTSSCSSEDDSNL
KTKTRASRGAATDPQSLYARKRRERINERLRILQSLVPSGTKVDLSTMLE
EAVHYVKFLQTQIKLLSSDDMWMYAPIAYNGTGIDL
SMEL_003g186660.1.01
MASFSSHQLQHNNPFLVDSVFLPSSMSGFFEEPNNSCIVQNSFPQFYQQE
FPVVHENSFCFDQTTNVSHDEPNSVHTNKSSSSITLDMDSSSVTDKIESG
SNNNKANVTSMEKKRKSREGSSSMTSAHSKNVKQSDNGKKKKTNSKLVAK
DEKKANEEAPTGYIHVRARRGQATDSHSLAERVRREKISERMKILQSLVP
GCDKVTGKALMLDEIINYVQSLQNQVEFLSMKLTSVNPMYYDFGMDLDAL
MVKPDDQSLSGLETQMLNIQQGSTTTTSQTAEVIANTNSGYPFLDNSTSL
MFQQAHFPNSIPQGDELNLTTSS
SMEL_007g292980.1.01
MAEEFQLGRGNWWESSTSASSTTTSSSRNKFIDSGISSCTTPSASSTTAL
SSMASSFINWPTEIHEDIKVRSDNFPSADSHNRGGQGVLSVDDPNLQMMG
LGLSSHQGLDWNQPFFRGEKSESSFRSLIQEGLSSNTNYQQEGTCHEQDH
NNWSTQKIYHGNSDDSSVNDYNKQLFSGHNNLENSSVPYESPSNMLQGLL
ISDLNSHQQQQESNNFTSASRSLYYNPSYNNPITNCDVNNIPPITSVDVM
STSSSSSSWSKFPQFLRTSDPPKVQQWLMPQPPHSQLSHFSGGTPFWNAT
SAAAADDVRSGFLPSLHPQLPTNPTVDEKPKHTSEGRNISTITKKNSSET
SNKRPRNEASPLPAFKVRKEKMGDRITALQQLVSPFGKTDTASVLSEAIE
YIKFLHDQVNVLSTPYMKSGASMQHQQSGDSSNVNQEGGKQDLRSRGLCL
VPVSSTFPVTHETTVDFWTPTFGGTFR
SMEL_004g217000.1.01
MEHVGGFFDEEWESLSKLFSTTETADFMLQLQGDHGLLSMNGNDNGGLSY
GTDNPPVAFGHDETDNNFLYFSQESSITSCGSDHGMFFTNNPSIHEHLQH
SNNVDDVNNQLTHVAIDDNINPDAYQSIDFFDMDSKNLESLCINQDFQTE
MVCDQLENAGISPVSDKEMQLKRKFEKVAPENFKKKSRGSQNAQKSSTKK
AQPKRGKKNQKMTQISNEEGEEETNNQIGQSSSCCSSEDDSNASQELNGG
KGKSRASRGAATDPQSLYARRRRERINERLRILQNLVPNGTKVDISTMLE
EAVTYVKFLQLQIKLLSSDELWMYAPLAYHGMDIGIYQKMLPNLQ
SMEL_002g159140.1.01
MLQMSVLERQRAVLERLYSHSKQQQLSSLPQQHLTNLITGGVEGNFNNFN
MFDTNNNCQQMAFSTVSNSSITTVSPPPEKESDLTTIIAPTENVVSTKKR
KAEVCNSSNMYLSLSIHHSINPMFLQFSEEEDCEKSQRGTTGNDSKENSK
TSEVQKPDYIHVRARRGQATDSHSLAERARREKISKKMKCLQDLVPGCNK
VTGKAGMLDEIINYVQSLQKQVEFLSMKLATLNPRLELNTDNFFTKDFPS
YTFPTTVALPTLSEYNMIQHQQGSTADVAQMLPQRRDLMAFPDAYLGSSP
LTVVQQQQPPFEPDLQSLFSVGFN
SMEL_001g119640.1.01
MEPVLAMSEGEWSSLSGTCSTEEANFMAQLFSTCPNEQPPSSSNIGLPIL
WTNHENIGGTSEVSMYSSEVTNSSMYFQPMLLRNNSNSMTMEQSSHVPPA
NDIIEEDAIQFLNKQVTNESMESGENFMPESVLHGKGLQLGREYDQMLVP
EKSEISKKRARSPADQVQKNKRSVKPKKNMKSSVADDEETGNNNNNNNNV
LHRQSSFSCCSEDESNVSSYDLYGLASSDNSKGVSLPNGRSRANRGSATD
PQSLYARKRRERINERLRILQSLVPNGTKVDISTMLEEAVQYVKFLQLQI
KLLSSDDLWMYAPIAYNGMDIGLDLRIGIPNPKS
SMEL_012g385240.1.01
MNLGESRKNEAKGAVQSLVLDSEKGELVKASGRVEKKVAKTEGKTLAALK
SHSEAERRRRQRINAHLSTLRNLVPSSDKMEKAALLAKVVYQVKQLKQTA
TRVSENFIIPLDSDEVRVEIIAENAIDGTCLYRASICCEYRPHLLSDLKE
IINSLHVNLVKSEISTLGNRVKNVFVFTNGGHANIEAFISTVRQAFSSVL
DKASASPEYSVYPNKRQRVSCFHSSTLFSSPL
SMEL_001g134460.1.01
MYASESLSFDPTSSQQDEKGFLQNHIATTSNTSFPMELQQQQLNLGESSN
LNMQIEFGHEPNNTRFHPNWEEIGLNPYNNQQLSYPISSSSSLGLLAGFH
QRTDHQLASTSTNLFYEPPQLYMPLNLCTPQSSLFKELFHLPPHGSSYGL
GSSWTGSLFSHGHDQEEAIGSLYHDGSFHEFTGDMMNSAAIKKRELGKDV
KHPASEKQRRVHFSDKFQALRTLIPNPSKNERASIIADAIVYINELKMRV
NELKIQVDIKKKRIKRQRTIVEEDGAVIMEAEDDINKSIHCHHQRKSSKN
SSTEVDVRIMGEEVIVKLVQHKKIIKKMNCLVFVSKAFDDLQLDLQHVAG
GLIGDQYSYLFNSKICEGCTVYASEVANKVIEVLDKEHEDIN
SMEL_010g349010.1.01
MDPQASMMNHAGGFQSPPFNLAEIWQFPIDAGGGVVMAYNVSAIPNNDPM
VLDRRTTNSSGGGGGGSARKRNEDDDSAKGVSTSGNGLTESDCKRLKTTR
SNEKSESRGDGEGNSGKSAEQPAKPAEPPKDYIHVRARRGQATDSHSLAE
RARREKISERMKVLQDIVPGCNKVIGKALILDEIINYIQSLQHQVEFLSM
KLEAVNSRMPSIEGYPSKDFGQQTFDTNAMAFSSQATREYARGTSPEWLH
MHLGGGFERTT
SMEL_004g217040.1.01
MLSSLQGCNGFFQLVEHQRKNNNGDDEKSNTKKNKSKDAAVTHAIAERKR
RERINSHLHTLKKLFSYLPKKDKPRVLTEAVTQLKELRKNIAQQLELSSL
FIPSENDVVIANYCDINEEQIVKTTICCEDRPGLNRDLSSAIRSVQGRVI
KAEMATVGGRTKAELVVVLGKANGGEKDLGQLKRALKAVVENRAVGFESS
VMLGRRFG
SMEL_001g117400.1.01
MNIALPEMLHNITSNGGNRSSELSVLERQQVRMKWHQDQVQQQEMSYLNG
QNDQLMNSFHQTSEAHQFHGLINVNDQSLNELVTRAIKPDPCLENNWGDF
GTAGINGFGYVPVEAGHGGMSHPTEMNYAISRTTSCPPTMADNAVSAVKP
KETILYSNRGRESFKKRKADKNQHLKEVAEEETTDKKLKECVEEGDSSKV
TSEKRSNKKSANSSSNSKENSDTSKEKSKITDDKKVDYIHVRARRGQATD
SHSLAERVRREKISERMRFLQDLVPGCNKITGKAGMLDEIINYVQSLQRQ
VEFLSMKLAAVTPRLDIDVDNFFNKDIFATSTSNFPPVGAGTSSEMLSMA
QLQFNSLQQIVSSSGFEMGILNLSEMALRRTTRAPVPIPEMFLDSSSINQ
VQSFPTWDTDLDNMYEMELQQGRSAQFLPHPCTGFVEGGHDLKMEM
SMEL_003g192030.1.01
MELPQPRPFGTEGRKTTHDFLSLYSPVQQDPRPPQGGYLKTHDFLQPLEQ
AEKTLRREETKVEVATVEKPPPPVAATPSGEHLLPGGIGTFSISYLHQRV
PKPEASLFSVAQASSTDRNDENSNCSSYTGSGFTLWDESAVNKGKTGKEN
SGGVNTGRVQPTTSLEWQSQSSSNHKHNTTALSSLSSAQQSPPLKSQSFL
HMITSAKSAQDDDDDDEEDFVIKKETESHPRGNLSVKVDGKGNNQKPSTP
RSKHSATEQRRRSKINDRHMLRGIIPNSDQKRDKASFLLEVIEYIHFLQE
KVHKYEESYQGWDNETLKLPLSKYHRTTHGISNHPQCTINASGAALTYAG
KFDDSTMRISSTNPVNVQKLESNISTTGLKENGQQPGLRNKPTTLPMHPN
TFSTKLIPDSDKLESKSHSQFSLSRSHMTDYANPKSQELSIESGTISISS
AYSQGLLNTLTQALQKSGVDLTQASISVQIDLGKRANGRVNSSSSTIKGD
DVSTSNQLIPKSGVTITREELDHAFKRRKTN
SMEL_001g148480.1.01
MGSKNDTEQQKRNKDAVNFQSPNMSMNWQLSGNNLTNLSMVMIPNSNPLV
DSNFPPIWDRPTTLPPLSFYGNSAQINPCTMNQHQTATIGSDPARGGMNW
NPPNAMLKGAMLVPPIPGTIPQSLAQLPADSGFIERAARFSCFSGGNFSD
IMNSFSVPEYSKPCNRAPTPTWRTEEVFASNELNSPSIVGSRKQNMQSGV
NNSSKDVSLPNENRANEQSPLMNQKKNEGKESVGLSGNESDEAECSGRQE
EMGSTGLESFAKDLGSRKRKGYGQDTELDRMKGAQQLPAKPEEEQTETQK
GDVSLNSPSSKHGGKNSKQKSQSSDPPKEEYIHVRARRGQATNSHSLAER
VRREKISERMKFLQDLVPGCDKVTGKAVMLDEIINYVQSLQRQVEFLSMK
LSTVNPQLDFNLDGLLGKDSQAGPSSSLTFPPDNMTMTYTSLHGWQSGML
QPGFPGDVDAFRRSINSQFTSMSGGYRDPSSQAPNVWDAQLHNVVDMGFN
STAPLDSQDLSSVPPDQMKAEP
SMEL_001g146980.1.01
MDQQHYSSCSSKINSKAKKESKALSSSTKKVMKLSTDPQSVAARERRHRI
SDRFKILQSLVPGGSKMDTVTMLEEAIQYVKFLKAQIWFHETMISFVEDQ
NIHLNNMNSMDYQQIQQVPSYNYDNTFQQAGFPFSDGDQFRREETNVSGD
AFMY
SMEL_010g359400.1.01
MDNLIESMEARSENCGAKMGEIGAGFHQFGEEILSVTSEAGSSFTALLGL
PANQAVELLVHSPETDKMTSDKLTLTEPHTPYYGYPPPPPPPPIFPSDIA
LIDRASKFSVFAPAGNSNSPESNSTLSNSGSKSLFVKQEPIDSDFNHNSS
PASSNPIVNPKSTKRKEREKKGKETTKKGKKSANNTSEDAGEKLPYVHVR
ARRGQATDSHSLAERARREKINARMKLLQELVPGCSKISGTAMVLDEIIN
HVQSLQRQVEFLSMRLAAVNPRVDFNLDSLFAAEVSSIAMRLVRSGSHVE
SNLQDMVVPPIWAEGQTSGNRNQYRHLWHFEGFHQPVWGRLEDNSSFVTP
ENSLLTYDSSANSASLHPNQLKMEL
SMEL_010g353510.1.01
MDVEIKNNESEPEKRNDQEVSMNYQSTNICSEWQISGSNLTNSSMGMVDS
FCPTTWDQPSNNSSNLGFCDADVQMDLGPFRAGGDRTIGPSWTPSNAMLK
GGMFLPPAPIMLPQSLAQFPADSGFIERAARFSCFSGGNFGDMMNPFSIP
ELSMNPYYRGLASMQGPQEALASNGLKSPQKLQHLGNVAESSKDVPLTVD
RRDSERSPLKNEKKSENFAKSQDEAKEAAGVSSNESDEAGCSGRQEETEG
AGEESNGKNIGSKKRKRGGQDTELDQMKGAQQPPSEIQKGEQKLNSIAGK
PGGKNGKQGSQFSDPTKEEYIHVRARRGQATNSHSLAERIRREKISERMK
YLQDLVPGCNKVTGKAVMLDEIINYVQSLQRQVEFLSMKLATVNPQLDFD
VDGLLAKDILKSRAGPSSSLGFPPDMTMPYPPLHPPQAGMLQSGLPGYGF
PSDAFHRAINPHLATTSCGPGDYKDPSSQAQNEWNSELHNVVQMGLNSSV
PLASQDLTGSLLGGQMKAEP
SMEL_009g334940.1.01
MEKGNLFMSDDNTPMGSYEQLQNCFFNPNLDNNTNNSDPFESALSSMVSS
PVTIPNNSGGGDNFVLRELIGRLGSICNSREMSPNSYNMNNNNSTNNSCY
STPLNSPPKLNLSMMGNLPPTQFTTDPGFAERAARFSCFATNMESGQLSR
VSSNHSIKIQEFKDVNLVDSRENSSVSEQIIDTNSRKRKSISKGKSTKIA
NEKNESNAKRSKSEENENKAAKEEQKAAVEENKDNQKPPEPPKDYIHVRA
RRGQATDAHSLAERVRREKISERMKLLQDLVPGCNKVTGKAVMLDEIINY
VQSLQRQVEFLSMKLATVNPRMDFNMEALLSKDMFQSRGSLAHNMYPSET
STQTFPYGFQSQPNQNYHKGAEFPFPNNPNLIRNSSMQLPPLDGFVEPTP
QVPTFFEDDLNRVVQMGFGQNQNQSFPGNIPNSQMKVEL
SMEL_006g269590.1.01
MDNDYFSNGGIQPPFHFDPKTPLNSLHSPPQPNSDYFLNTHFDSELISIV
SSPNTVDSSSSLCELIGKLGSICSSPLAPFTNSSSNNMTDSTRTSCYTTP
MNSPPKLMNQMGKDRLPNLGDSVLLNSPPISGAKFSRFGSRSFNGRTSQF
ELNNEESRYGSGAGVVGRGNLTRILSSPSLVQNMMCERLNLSKISGHNEE
CSVSEQDPSGEMGSKTRNVLNLRKRKAVKSKNFVPIVDETEDGRGKRRAK
STEGNGSVKTEEQKGSENEEAEKEEMENQKIAEPPKDYIHVRARRGQATD
SHSLAERVRREKISQRMKLLQDLVPGCNKVTGKALMLDEIINYVQSLQRQ
VEFLSMKLASVNPRMDVHIDNLLHKEICQPNVSLHQHVYPADGYGENLTQ
CLILILT
SMEL_006g264590.1.01
MEDNTNSFHLDSVFHLQPNNTSSNTVPNCISQFYFQDLPLNMTSELSHVT
NKSNSSSLTAHKRENMQPFTNSKRNNEGSSSLCSAQSKNVREGDDGKKQK
KRNGNVKKEKKPKDNKNKAPEEAPTGYVHVRARRGQATDSHSLAERVRRE
KISQRMKILQALVPGCDKVTGKALMLDEIINYVQSLQNQVEFLSMKLASL
NPMYYDFGMELDALMVKPDQSCCGLEGPLLENTNSIGNPLLDSSTSLMFQ
QFHLPNSISQGTGQVLWSVDDQRQKMIINHSGLISNNNNLCSFPLIRDQP
CPTQHLVSYPSLSS
SMEL_004g218280.1.01
MGTKETGSFNCPSTGMNRADSMQNVDPFSGSGWDPLLSLNQKGGFKGSSV
VGHNEFVNLPYQSSHFAAHYPSDSNLAEMVPKIPAFGNESYSELVNTFPL
QEQLRGTNCFANYVKNRGIPTEGECQISGEGANVEGELQKAPSRDSSDCS
KEQESGKRHKIDQNVSSNLRNKQAGKQVTDDSDGREPPKENYVHVRAKRG
QATNSHSLAERVRRERISERMRLLQELVPGCNKITGKAVMLDEIINYVQS
LQQQVEFLSMKLATVNPELNFDIDRILSKEMLHQQTSNAALLGLGPGLSS
SLPFPGISHGSFTGIPATTPPFHPLPQNVWDNELQSLLQMGFDSTSSMNN
MGPTGRSKLDP
SMEL_003g172370.1.01
MNILERQRIMFESLYQCQQEQICNSLPKQNLLHSMEFSQFQNFPIKIDTQ
IDFGREKRNLASKKRRIEFNEEDECKGKKGEVKSEKVKNSKDKKSDFIHV
RARRGQATDSHSLAERARREKISKKMKCLQDLVPGCNKVIGKAGMLDEII
NYVQSLQKQVEFLSIKLAASNMHTDNNFFPNFPNPTCLQNNIGVTQMLPQ
RRENCLMSFPQAFLDSSSHVPALQQIPNLETDLQCLFGVKFQ
SMEL_012g396020.1.01
MGYLLKEVLKTLCGVNQWSYAVYWKIGCQNTKLLIWEESYYEPLTFSGIH
GLSGVENPELSFHDFCWGSGEVRNPQLMNQAGERVHLLVSKMMMESQINL
VGEGLVGRAAVTGSHQWFHSEDFSRVVHLPEVLKELTQQFSTGIQTIAVV
PVLPHGVVQFGSCLHIMENLSFVENVRILISQLGCVPGVLLSNDNVTKDR
IVNTGTPVYSGSSVFVDSCGSAEVMNSAPVIASCSYQSNSSQTDGFIHQT
SSSLAAQVQDTIMQSTGATFQASAMNQHFVEPHDDRQFHKKIVPEVKAHL
SRNSQLINNVIKAEVISPSSNMWMSQQAPLHIPRPPFHQQSSTDSLTVDS
GSLSNISQLNGFAASDPRLNEVLISSCHGNSIFPSTGENELLKRVDGHHR
SILCTADANGLSNSCTKSTGNGLQTASKWNVGDDLITSHISDGQSAQFMW
DESNGIVENDLFQALGIMLTQNEHPCSTSKSVQEVYGEKHEYVGQNALLG
NNKCEDSCSQHHSGDDLFDVLGADFKNKLLNGSRNGYQSNGPDSNTRDQV
KSNSTSVISQYASSTVNQGKSDSGSFSVAGIERLLDSIASKPSAKQNLDD
DVSCRTTLTNLSSSSAPNASSSYGRAGFSNQTQGDVFGQPKTYAKSGAPG
SRSFRSEKEKTGAYSQSSSIYGSQISSWVEQSHDTKPTSSVSTGYSKKPD
ETTKTGRKRLKPGENPRPRPKDRQMIQDRVKELREIVPNGAKCSIDALLE
RTIKHMLFLQSVTKHADKLKQTGESKIISKEGGLLLKDNFEGGATWAYEV
GSQSMVCPIIVEDLNQPRQMLVEMLCEERGLFLEIADIVRGLGLTILKGV
METRNDKVWARFAVEANRDVTRMEIFISLVRLLEQTSKGAEEAGNTIDND
TKMVHSFHQGASIPATGRPCNN
SMEL_011g373290.1.01
MSKLKLSLDSSSYEEFSEQFTNLSHLKVDDVHQLPQTLLTLGVPGVENHE
PKFGTNYSSLGPSNENQHKKSRGKKRECGEGLVSKFDANNGSGITSTRNE
DGLQQNPKASYVEMHKMSEKRRRDRIAKKMKLLEESIPNCNKSDRASLLD
QAIQYIQALQYQVQVMSMNRIYTAPLQFNPYMPIMPRTAFGYFFGFEKSI
NYSNMFSSYFSPMMFTGSQFPLLPLAPVVNNPSVAALEKRA
SMEL_012g385810.1.01
MEPVASMSEGDWSSFSGMCSTEEADFMAQLLGNCSLPNDQLSGSSNNYGV
YSSFWNGNMLGSGATEEISVYSSNDTNYSGGTGFLFPPSSHESYYPSHSQ
PILMRNDSSITTERGVMDTSNNLIEDVNNENMEFDENMPETVLDGEGLHL
GRIDYDRYQEHKMDHGPPESSKKRARLHGHVPKNKRSTKLQTDVKIAEMD
SKNKAVLQRQNSIISCCSEDESNVSLELTPKSRASRGSAMDPQSLYARKR
RERINDRLKTLQSLIPNGTKVDISTMLEEAVQYVKFLQLQIKLLSSDDLW
MYAPIAYNGMDLGLDLRINIPK
SMEL_003g195620.1.01
MADHQFNSDIQTFITNSPFSLLNFDSSIDFVNQFPDMMTIPCSSDMSSFN
LQSSLEFSRQNNFTQVAEFQGSLQEIFQGNSQIQTKKEEINECQKRKISD
TPESSSAYSSPAASATGNKRRNIKGRGKRVKSDVKEEEKPREVVHVRAKR
GQATDSHSLAERVRRGKINERLRCLQDIVPGCYKTMGMAGMLDEIINYVQ
SLQNQVEFLSMKLTAASSYYDFNSESDILMSLQRAKAYEALKLPKMKKEI
GCEVMSSSQVGPNYDHNFGSYPMLPNNT


anthocyanin related bHLH  in other species used for phylogenetic tree:
AmDelila
MATGIQNQKIVPENLRKQLAIAVRSIQWSYAIFWSNSVAQPGVLEWGDGFYNGDIKTRKTVQSVELNQDQ
LGLQRSDQLRELYESLSLGETNTQAKRPTAALSPEDLTDAEWFFLVCMSFIFNIGQGLPGRTLARNQAVW
LCNAHRADTKVFSRSLLAKSASIQTVVCFPYSEGVVELGATELVPEDLNLIQHIKTSFLDSPATVPKIPN
YVSNSITNNNDLICEALEHANIPENDLDQLLNCPDTNICSPDNSLDDFADNLLIDESNLAEGINGEVPQT
QSWPFMDDAISNCLNSSMNSSDCISQTHENLESFAPLSDGKGPPETNNCMHSTQKCNQQIENTGVQGDEV
HYQGVLSNLLKSSHQLVLGPYFRNGNRESSFVSWNKDGSSGTHVPRSGTSQRFLKKVLFEVARMHENSRL
DAGKQKGNSDCLAKPTADEIDRNHVLSERKRREKINERFMILASLVPSGGKVDKVSILDHTIDYLRGLER
KVDELESNKMVKGRGRESTTKTKLHDAIERTSDNYGATRTSNVKKPLTNKRKASDTDKIGAVNSRGRLKD
SLTDNITVNITNKDVLIVVTCSSKEFVLLEVMEAVRRLSLDSETVQSSNRDGMISITIKAKCKGLKVASA
SVIKQALQKVTMKS
MdbHLH33
MAQNHERVPGNLRKQFAVAVRSIKWSYAIFWSLSTTQQGVLEWGEGYYNGDIKTRKKVEGVELKTDKMGL
QRNVQLRELYKSLLEGETETEQQAKAPSAVLSPEDLTDAEWYYLLCMSFIFNPGEGLPGRALATGQTIWL
CNAQHTDSKVFSRSLLAKSASVQTVVCFPYLGGVVELGVTELVSEDLNLIQHIKASLLDFSKPDCCEKSS
SAPHKPDDDSEQIVAKVDHDVVDTLPLENLYSPSEEIKFDQRGINGLLGNHEEVNMDSSDECSNGCDHNH
PTEDSMMLEGTNAVASQVQSWHFMDEDFSSGVQDSMNSSDSISEAFVNQGKAHSFAKHENANHIHLKELQ
NFNDTKLSSLYLGSVDEHVHYKRTLCTLLGSSMKLIENPCFCDGESKSSFVKWKKEVVGSCRPTVHQKTL
KKILFTVPLMYGVHSPMATGKENTGKDLLPNLQGDDINREHDKMRENAKLLVLRSMVPSITEVDKASILD
DTIKYLKELEARAEEMESCMDTVEAISRGKFLNRVEKTSDNYDKTKKNNVKKSLVKKRKACDIDETDPYP
NMLVSGESLPLDVKVCVKEQEVLIEMRCPYREYILLDIMDAINNLYLDAHSVQSSILDGVLTLSLKSKFR
GAAISPVGMIKQVLWKIAGKC
AtEGL3
MATGENRTVPDNLKKQLAVSVRNIQWSYGIFWSVSASQPGVLEWGDGYYNGDIKTRKTIQAAEVKIDQLGLERSEQLRELYESLSLAESSASGSSQVTRR
ASAAALSPEDLTDTEWYYLVCMSFVFNIGEGIPGGALSNGEPIWLCNAETADSKVFTRSLLAKSASLQTVVCFPFLGGVLEIGTTEHIKEDMNVIQSVKTLFLEAPPYTTISTRSDYQEIFDP
LSDDKYTPVFITEAFPTTSTSGFEQEPEDHDSFINDGGASQVQSWQFVGEEISNCIHQSLNSSDCVSQTFVGTTGRLACDPRKSRIQRLGQIQEQSNHVNMDDDVHYQGVISTIFKTTHQLILGP
QFQNFDKRSSFTRWKRSSSVKTLGEKSQKMIKKILFEVPLMNKKEELLPDTPEETGNHALSEKKRREKLNERFMTLRSIIPSISKIDKVSILDDTIEYLQDLQKRVQELESCRESADTETRITM
MKRKKPDDEEERASANCMNSKRKGSDVNVGEDEPADIGYAGLTDNLRISSLGNEVVIELRCAWREGILLEIMDVISDLNLDSHSVQSSTGDGLLCLTVNCKHKGTKIATTGMIQEALQRVAWIC
AtGL3
MATGQNRTTVPENLKKHLAVSVRNIQWSYGIFWSVSASQSGVLEWGDGYYNGDIKTRKTIQASEIKADQLGLRRSEQLSELYESLSVAESS
SSGVAAGSQVTRRASAAALSPEDLADTEWYYLVCMSFVFNIGEGMPGRTFANGEPIWLCNAHTADSKVFSRSLLAKSAAVKTVVCFPFLGGVVEIGTTEHI
TEDMNVIQCVKTSFLEAPDPYATILPARSDYHIDNVLDPQQILGDEIYAPMFSTEPFPTASPSRTTNGFDQEHEQVADDHDSFMTERITGGASQVQSWQLMDDELSNCV
HQSLNSSDCVSQTFVEGAAGRVAYGARKSRVQRLGQIQEQQRNVKTLSFDPRNDDVHYQSVISTIFKTNHQLILGPQFRNCDKQSSFTRWKKSSSSSSGTATVTAPSQGMLKKIIFDVPRVHQK
EKLMLDSPEARDETGNHAVLEKKRREKLNERFMTLRKIIPSINKIDKVSILDDTIEYLQELERRVQELESCRESTDTETRGTMTMKRKKPCDAGERTSANCANNETGNGKKVSVNNVGEAEPADT
GFTGLTDNLRIGSFGNEVVIELRCAWREGVLLEIMDVISDLHLDSHSVQSSTGDGLLCLTVNCKHKGSKIATPGMIKEALQRVAWIC
CsMYC2
MASAAQNQEGVPEILRKQLAVAVRSIQWSYAIFWSLSAAQQGVLEWGDGYYNGDIKTRKTMQAMELTPDK
IGLQRSKQLRELYESLLKGESELAYKRPSAALSPEDLTDAEWYYLVCMSFVFSSGQGLPGRALANSETIW
LCNTQCADSKVFSRSLLAKSASIQTVICFPHLDGVIELGVTELVPEDPSLLQHIKASLLDFSKPFCSEKS
SSPPYDEDDDSDPLCAKVSHEILDTVALESLYSPGEENKFDGEGVYELHGTINEELHLDSADECSKGCEH
NHQTEESFMVDGINGAASQVQSWHFVDDDLNNGIPDSMHSSDHKSESLVNQAEGFPSSKDENMSHIQLKE
LQEGNHTKLSLLDLGIDDGAHYRKTLSAIFGSSNRLTENPCFLSVEHKSSFVSWKKGGMVKRHWPGIQQN
LLKKILFSVPLMHGGCTHRSQKEICRKYCPVTMESDNFCEEHISSDKRTENEKFMVLRSMVPYISEVDKA
SILSDTIKYLKKLEARVEELESCMYSVDSEPRPKRNYTEMVEQTSDNYDNKKLDNHKKPWINKRKACDID
ETDPELNKFVPKDGLADVKVSIQEMDVLIEMRCPSREYILLDIMDTINNLHLDAYSVVSSNLDGVLTLAL
KSTFRGAAIAPAGIIEQALWKIAGKC
AtTT8
MDESSIIPAEKVAGAEKKELQGLLKTAVQSVDWTYSVFWQFCPQQRVLVWGNGYYNGAIKTRKTTQPAEV
TAEEAALERSQQLRELYETLLAGESTSEARACTALSPEDLTETEWFYLMCVSFSFPPPSGMPGKAYARRK
HVWLSGANEVDSKTFSRAILAKSAKIQTVVCIPMLDGVVELGTTKKVREDVEFVELTKSFFYDHCKTNPK
PALSEHSTYEVHEEAEDEEEVEEEMTMSEEMRLGSPDDEDVSNQNLHSDLHIESTHTLDTHMDMMNLMEE
GGNYSQTVTTLLMSHPTSLLSDSVSTSSYIQSSFATWRVENGKEHQQVKTAPSSQWVLKQMIFRVPFLHD
NTKDKRLPREDLSHVVAERRRREKLNEKFITLRSMVPFVTKMDKVSILGDTIAYVNHLRKRVHELENTHH
EQQHKRTRTCKRKTSEEVEVSIIENDVLLEMRCEYRDGLLLDILQVLHELGIETTAVHTSVNDHDFEAEI
RAKVRGKKASIAEVKRAIHQVIIHDTNL
ZmIN1
MAAGGRGEAAQKALQSVAQSTGWTYSLLWRLCPRQGALVWAEGYYNGAIR
TRKTTMTTVRQPAGAEDAGDEETAPRRSRQLKELYDSLAAGEAAYDGGGG
VGGPQQQQQAAVVPPPRRPAAALAPEDLTETEWFYLMCASYCFPPAVGLP
GEAFVRRAHVWLCGANKADSKVFSRAILARSAGIQTVACIPVDDGVLEIG
TTEKVEEDIFLIQHVRNIFVDQHGAHIMPTTLSGYSTSTPTTQLNHQPFQ
TKTGISLNLGDERNSEMEDDDDDGRIDLENNTENDSTRRHLPQDASAGNE
LETLNAESSGPMLIANLTAQDEYGQLHRFLSVDLSSKYLQSPGAEDQAAV
AENAHYIETVLRILRFNACRQTQAASSNIAKTYLALSKNSPFSRWNWKRK
GISSMMIAEGTPQRMLKSVLLGAPSSSSHRSHRGEVQSSSPEPRGDDGEG
TSRSRRGPVPSQTELSASHVLKERRRREKLNEGFAMLRSLVPFVTKMDRA
SILGDTIEYVKQLRRRIQELESRRRLVGSNQKTTMAQQPPPPAASTEERG
RRQTSGGYLARAAGTGSRAAEASGNSNLGEEPPAAAASDTDTEVQVSIIG
SDALLELRCPHREGLLLRVMQALHQELRLEITSVQASSAGDVLLAKLRAK
VKEVHGRRSSITEVKRAIHLIVSSDWICEKNPCLA
NtAN1a
MTEIPPNSQMKTMLQKAVQSVQWTYTLFWQLCPQQGALVWRDGYYNGAIK
TRKTVQPMEVSAEEASLHRSQQLRELYESLSAGESNQPARRPSAALSPED
LTESEWFYLMCVSFSFPPGIGLPGKAYSKKHHIWIMGANEVDSKVFCRAI
LAKSARIQTVVGIPLLDGVLELGTTERVQEEIGFINHVKSFFTEQQQPQL
PKPALSEHSTSNPTTFSEPHFYSGNTSPSANVDIAHQDGGAAGEEDEEEE
EEEDDDEAELDSDSIAIQSAANPIAVEASELMQLDVSEAIQLGSPDDDSD
NMDSDFHLVGAGNTAHDYLRQADSFKAETAISWPHFQDLQQLPGGSSYDE
LSQEDTHYSQTVSTILEHRSSKFSSTTMGCISHDSAQSAFTLCPSTTVCS
PNPAHCRHDDSLVDGGGASQWLLKSILFTVPFLHTKYQSEASPKSRDVAT
VDSSSTASRFRKGCSITSQEEPSGNHVLAERRRREKLNERFIILRSLVPF
VTKMDKASILGDTIEYVKQLRKKVQDLEARARDTEHSRDADKKGGTATVK
VLQGRGKRRMNTVDGSVGGGQATITASPPSTTENEEVVQVQVSIIESDAL
VELRCPYKEGLLLNVMQMLRELKVEVVAIQSALNNGVFLAELRAKVKENI
CGRKASILEVKRSIHQIIPRD
NtAN1b
MTEIPPNSQMQTMLQKAVQSVQWTYTLFWQLCSQQGVLVWRDGYYNGAIK
TRKTVQPMEVSAEEASLHRSQQLRELYESLSAGESNQPARRPSAALSPED
LTESEWFYLMCVSFSFPPGIGLPGKAYSKKHHIWIMCANEVDSKVFCRAI
LAKSARIQTVVCIPLLDGVLELGTTERVQEDIGFINHVKSFFTEQQQPQP
PKPALSEHSTSNSTTFSEPHFYSGNTPPSGNADIAQQDGGAAGEEDEEEE
EEEDDEAELDSDSIAIQSEVGGAANPIAAEASELMQLDMSEAIRLGSPDD
GSNNMDSDFHLVGAGNTADYQRQPDSFKAETAISWAHFQDLQHLPGGSSY
EELSQEDTHYSQTVSTILEHFSNRSSKFSSTTMGCISHDSAQSAFTLCPS
TTVDCSPNPAHCRRRHDDSLLDGGGASPSSQWLLKSILFTVPFLHTKYQS
EASPKSVDVATVDSSSTASRFRKGCSITSQEEPSGNHVLAERRRREKLNE
RFIILRSLVPFVTKMDKASILGDTIEYVKQLHKKVQDLEARARHTEQSKD
ADQKSGTATVKVLQGRGKRRMNTVEAGNIGGGQAKMTAFPLSTTEDEEVV
QVEVSIIESDALLELRCPYKEGLLLDVMQMLRELKVEVVAIQSSLNNGIF
LAELRAKVKENIYGRKASIVEVKKSIHQIIPRD
