# Supplementary material for: Identification of a new R3 MYB type repressor and functional characterization of the members of the MBW transcriptional complex involved in anthocyanin biosynthesis in eggplant (S. melongena L.)
Source: PLoS One. 2020 May 14;15(5):e0232986. doi: 10.1371/journal.pone.0232986 (PMC7224497; doi:10.1371/journal.pone.0232986)
Supplement: S2 File — (TXT) [file pone.0232986.s002.txt]

S2Fig.Evolutionary relationships of MYB proteins.
Known amino acid sequences of petunia and tomato regulatory anthocyanin MYBs proteins were used as query:
>SlANT1
MNSTSMSSLGVRKGSWTDEEDFLLRKCIDKYGEGKWHLVPIRAGLNRCRKSCRLRWLNYL
RPHIKRGDFEQDEVDLILRLHKLLGNRWSLIAGRLPGRTANDVKNYWNTNLLRKLNTTKI
VPREKINNKCGEISTKIEIIKPQRRKYFSSTMKNVTNNNVILDEEEHCKEIISEKQTPDA
SMDNVDPWWINLLENCNDDIEEDEEVVINYEKTLTSLLHEEISPPLNIGEGNSMQQGQIS
HENWGEFSLNLPPMQQGVQNDDFSAEIDLWNLLD*
>SlAN2
NCIQKYGEGKWHLVPARAGLNRCRKSCRLRWLNYLRPHIKRGDFAPDEVDLILRLHKLLG
NRWSLIAGRXPGRTANDVKNYWNTHFHKKLSIIAPHLHPHPRPRSHPRLQIKHKSIAVTK
NEIIRPQPRNFSNVKKNDSHWCNNKSMITNTSDKDDKRCNEIVVNICEKPIGENTSSIDD
GVEWWTNLLENCIEIEEETANTNFGKTPTMLLHEEISPPLINDEDNSMQQGPTNNWDDFS
TDIDLWNLLN*
>PhAn2 
MSTSNASTSGVRKGAWTEEEDLLLRECIDKYGEGKWHLVPVRAGLNRCRKSCRLRWLNYL
RPHIKRGDFSLDEVDLILRLHKLLGNRWSLIAGRLPGRTANDVKNYWNTHLRKKLIAPHD
QKQESKNKAVKITENNIIKPRPRTFSRPAMNNFPCWNGKSCNKNTIDKNEGDTEIIKFSD
EKQKPEESIDDGLQWWANLLANNIEIEELVSCNSPTLLHEETAPSVNAESSLTQGGGSGL
SDFSVDIDDIWDLVS*

output of pBLAST tool (www.eggplantgenome.org9:

>SMEL_006g263260.1
MSSACSDKSSSTAAVTGGGFGGEIMLFGVRVKVDPMRKSVSLNNLSQYEQPNANNNNAGD
NNESSKAAHEESYASADDAVPHQSNGGRERKRGVPWTEEEHKLFLLGLQKVGKGDWRGIS
RNFVKTRTPTQVASHAQKYFLRRSNLNRRRRRSSLFDITTDSVSVMPIGEGGNKEEIPAL
APAALPTVETTKTNAFSVAPAVAPMMFPAQIDKSRENPTLLRHDHGNSSMLVGPVPIFPM
PNPSTMIDLNANHNSAIEPSSLSLRLSLSLDEGHASSYRHSAYKAMSSFSNGESIIRVA*
>SMEL_008g299200.1
MGRAPCCAKEGLRKGPWSTKEDLLLTNYIKENGEGQWRNLPNKAGLLRCGKSCRLRWMNY
LRPGIKRGNFSQDEEDLIIRLHSLLGNRWSLIAGRLPGRTDNEIKNYWNTHVIKKLKIAG
IQPKVAKKEPKKKPKIEKPTDKQKKNTKKKDQCLVQKTSDHTPQVVFVPKPIRISSGLLR
SSSVEDVALLDSSEELAKNNKDINIITKDDENIEGKIEEISFIPRALNLLFDEVLLDGFC
DLSNESMLEKVYEEYLQLISEKCYHLDDPMLL*
>SMEL_001g153180.1
MLIKLINQNSTIHISNLTTTKKEEKKMRTPSSSSRTKVVTPCCTKVGLKRGPWTPEEDEL
LMNYVNKEGEGRWRTLPKKAGLLRCGKSCRLRWMNYLRPSVKRGHITPEEEDLILRLHRL
LGNRWSLIAGRIPGRTDNEIKNYWNTHLSKKLICQGIDPRTHKPLVLNPNSSSDDNHIIT
KKAYSPSPSSSPKLANNYDLNTINPNPIYIPNFQMKEPLRSSTNNNIRPGEIMSPDDHQY
HSRNTISTHFHDDDMNTMVRDEGDGGMNCCADDVFSSFLNSLINEDMFNCQNQQINGTLQ
DFDPFMASSTPSSDQNNPKRMDDC*
>SMEL_005g234040.1
MGRKPCCSKEGLNKGAWTPSEDKILIDYIKINGEGKWRNLPKRAGLKRCGKSCRLRWLNY
LRPDIKRGNISPDEEDLIIRLHKLLGNRWSLIAGRLPGRTDNEIKNYWNTNISRRLQEGT
GSGHANRVTSSNRQRHRSSHAKSAKNPMAQPQQNSQEHVVPHQDSQYLLTDVGHGGSLFS
SSPCLVVCTTNAVRCTKAFISPTENENNDKVMIEGNVTTNIVTSSSSSLSISSLSEQVLQ
QQPVSGSYSPTNLSVELENYNFNFMFGFDVDDPFLSELLNEPDLRDQILENSPTSTIVNG
DHEVIGDIYNSNKNQRQHNDLELWINGFFSC*
>SMEL_008g299860.1
MGRKPCCSKEGLKKGAWTKKEDLLLTEYIKQYGEGTGWRSLPKKAGLLRCGKSCRLRWVN
YLKPGLKRGAFTPEEDDLIVRLYNLLGSRWSLIAGRVPGRTDNDIKNYWNTNLLKKLKAQ
GKDPSRHKFQAKQRRRIKEKANVSSQIIKTNNSENNSSRRKKKEKIDEKYNVDNIAKGPS
SNQDGTSSGASTSEVHCSSQNIEDQSQDEIYEKLQVIDDLLLNDNCLFPHEKCIDFNNNG
NHMLLEEVYEEYFQLVYENSCHFCQAEGNLKFKSYELNF*
>SMEL_006g259370.1
MGRSPCCEKAHTNKGAWTKEEDQRLINYIRAHGEGCWRSLPKSAGLSRCGKSCRLRWINY
LRPDLKRGNFTEEEDELIIKLHSLLGNKWSVIAGRLPGRTDNEIKNYWNTHIKRKLISRG
IDPQTHRPLNAASNSATTAVTTTTLSTTTTTKNINMDFQNNVDQNPNIAIATSSSYDETK
CNSGTTTEETKPLEIIIPKIPSQVMINLELSIGLPLQTDHISSPESTASYNFLTTVAPPP
TAAVPAAEMVAKTGCLCWQIGFQGGVGGQCCGKCKNTTGFYRFC*
>SMEL_001g115870.1
MGRSPCCEKAHTNKGAWTKEEDERLIAYIRTHGEGCWRSLPKAAGLLRCGKSCRLRWINY
LRPDLKRGNFTEEEDELIIKLHSLLGNKWSLIAGRLPGRTDNEIKNYWNTHIRRKLLSRG
IDPTTHRPVNEPSTAQKVTTISFAAGDHKTKDIEEVINVKAESGLSQLEEEISSNEQFPD
LNLELRISPPSLQNYQQSPSRCFACSLDPMGRSPCCEKAHTNKGAWTKEEDERLIAYIRT
HGEGCWRSLPKAAGLLRCGKSCRLRWINYLRPDLKRGNFTEEEDELIIKLHSLLGNKWSL
IAGRLPGRTDNEIKNYWNTHIRRKLLSRGIDPTTHRPVNEPSTAQKVTTISFAAGDHKTK
DIEEVINVKAESGLSQLEEEISSNEQFPDLNLELRISPPSLQNYQQSPSRCFACSLGIQN
SKDCNCSKDNNIRGNIASYNFLGLKTNGILDYRTLETK*
>SMEL_001g137120.1
MGRAPCCEKVGLKRGRWTAEEDQLLSNYILSNGEGSWRSLPKNAGLLRCGKSCRLRWINY
LRSDVKRGNITSQEEDIIIKLHATLGNRWSLIAGHLPGRTDNEIKNYWNSHLSRKVESLR
IPSDEKLPKAVVDLAKKGTLKPIKHCRKRIRRSKNSQEEISGNGATVPMPSTPKVEKEAL
SSTISSCVMPATELMQQHVANLAAPNSREDQTSHTSDSGMEWLRLEEIDDDPNFILGQLG
DPQEEVSNKAGNSCCINEGSEKVACDGKVEWDWQDDHELVWPAPPWELETNQDNIIPSWS
LWDTTDTDLLQNCTNNHEATTVENQNRTALVSWLLS*
>SMEL_003g169260.1
MVRAPCCEKTGLKKGPWAQEEDQILISYIKRNGHGNWRALPKQAGLLRCGKSCRLRWMNY
LSPDIKRGNFTKEEEDNIIHLHEILGNRWSAIAAKLPGRTDNEIKNVWHTHLKKKLKNHQ
SPRNSKSHFRSINQINSSTCASDSSQISSSEASVMTSSSSSIVTLDTMVNDQIAIKSEEI
DYFSKMDESFWTDELTTENNFNFVTTRDGEECQSLDMFNSSTTIMEDDMDFLFNIFIKAE
DFSELPQL*
>SMEL_009g332440.1
MVRAPCCEKMGLKKGPWTPEEDQILISYIQSNGHGNWRALPKLAGLLRCGKSCRLRWTNY
LRPDIKRGNFTREEEDSIIQLHEMLGNRWSAIAARLPGRTDNEIKNVWHTHLKKRLKNYE
PPQNSKRHSKNKNDSKAPSTSQIALKSSHNFSNIQEDINGLRPESGPNSPQLSSSEMSTV
TANSLAATMGVTNSSDSSENYIPEIDESFWTDDLSTTDNSNFDMMVGGGDDLQFHDMKQE
SVEMDVGAKLEDDMDFWYNVFIKSGDLFELPEF*
>SMEL_005g229650.1
MVRAPCCEKMGLKKGPWTQEEDQILISFIQKYGHENWRALPKQAGLLRCGKSCRLRWINY
LRPDIKRGNFSEEEEQIIIKLHELLGNRWSAIASRLPGRTDNEIKNFWHTHLKKRLEHNN
DLLASSTTTKRSHEMTTNVSQNIDENHIISSSCYQDSQNIVPYYPIYCHDQEDLQENNSS
SYDTQSNKEENMQYSTNYGHGDMTSFNNDMAFWYNVFMSSGNVSDEINQR*
>SMEL_004g204650.1
MGRTPCCDKNGLKKGPWTTEEDQKLIDYIQKNGYGNWRILPKNAGLQRCGKSCRLRWTNY
LRPDIKRGKFSFEEEETIIHLHSILGNKWSAIAARLPERTDNEIKNYWNTHIRKKLLRMG
IDPVTHNPRLDLLDLNSIFNPSLYNSSQVMNNNLSRLLGVQSLVNPNILKLANSLLSSHH
QNQNFLLQSNFQENQLCNSHVQNQVTPSGQASQIQNPIQNILTCFDLNTSSVSFYNDTLI
MEQSKMEPSTSSILNFSSQNCQQNFTFDSILPTLSTPSSTPTSLNSNSSTISEEERESYC
SMLNFDVPNILDINEFM*
>SMEL_007g274170.1
MKDNEVKTRMKRGFWKPEEDLILKNCVKTHGEGNWATISEKSGLMRSGKSCRLRWKNYLR
PNIKRGMMSEDEKDLIIRLHKLLGNRWSLIAGRLPGRTDNEVKNFWNTHLNNKRSYRGKK
KHVKSMEANTHSAQAKMQEYPAETVSNQAVATKTALDSWIEEMQDVNCSLLSPLSMNNVP
FLEDEPFIPVLDDIVFLEAFTSTNKETWNEIQPFF*
>SMEL_006g270290.1
MGRTPCCEKKGLKRGPWNKIEDDLLINYIKKNGHPNWRALPKLAGLLRCGKSCRLRWTNY
LRPDIKRGNFTPQEEDAIIKLHQVLGNRWSAIAAKLPGRTDNEIKNIWHTRLKKKMSDSQ
PQGTPKIKVETSKSNEIFDADTEPENSKDNSEISSPKTSIEIQQQPSSSTLSSSSSEDSC
SNTNATSFESKDEIIWDNLLEVDDDIWSEVLWAPVDDNNLNLSLMEENYQINSSFNDNWF
WDDLFTRSNELMLELPEL*
>SMEL_004g204150.1
MGRTPSSDKNGLKKGPWTPEEDQKLIQYIQVHGPGNWRNLPKNAGLQRCGKSCRLRWTNY
LRPDIRRGRFSFEEEETIIQLHSVLGNKWSAIAARLPGRTDNEIKNYWNTHIRKRLLKMG
IDPVTHSPRLDFLDLSSLFNSTQLNLSSLLGLQALINPEIFKLANSLLLSQNHENLEILL
QNQNSQGHELLLQKVQQNQLLHNQSSIFQHNDQLCNQVSKIPNCTPQNVSSSSSQSMQGN
MGHYMINNGQMFQENMMLPLQNYSYSASDVSENSTIQSLNNNNNNQNSQNFSFDTPLSSI
EEEKESYCSNFNSFMKFEIPESLDFDDLL*
>SMEL_007g289410.1
MGRSPCCDKNGLKKGPWTPEEDNKLIQYIQLHGPGNWRTLPKNAGLQRCGKSCRLRWTNY
LRPDIKRGRFSFDEEETIIQLHSVLGNKWSAIAARLPGRTDNEIKNYWNTHIRKRLLRNG
IDPVTHSPRLDLLDLSSLLNSTQSNLSSLLGLQALVNPDVFRLAYTLLASQNESTPEMLL
QKLQENNQMFNSQLQNQEGSELLLQKLQQNQILNSQLQNQPQFYQFQNQIQELPNFTTQN
VSQPMQLGHVEESYLMNCQMLPPQNYGNCNSDASDTSTFQSLNNNSSNQNISSDSVLSTP
TENEKESYCSNLMKFEIPESLNFDDFM*
>SMEL_006g262870.1
MGRSPCCDKNGLKKGPWTPEEDNKLIQYIQLHGPGNWRTLPKNAGLQRCGKSCRLRWTNY
LRPDIKRGRFSFDEEETIIQLHSVLGNKWSAIAARLPGRTDNEIKNYWNTHIRKRLLRNG
IDPVTHSPRLDLLDLSSLLNSTQSNLSSLLGLQALVNPDVFRLAYTLLASQNESTPEMLL
QKLQENNQMFNSQLQNQEGSELLLQKLQQNQILNSQLQNQPQFYQFQNQIQELPNFTTQN
VSQPMQLGHVEESYLMNCQMLPPQNYGNCNSDASDTSTFQSLNNNSSNQNISSDSVLSTP
TENEKESYCSNLMKFEIPESLNFDDFM*
>SMEL_007g274160.1
MKDKEVKTRMNRGFWKPEEDLILKNCVETHGEGNWATISEKSGLMRSGKSCRLRWKNYLR
PNIKRGMMSEDEKDLIIRLHKLLGNRWSLIAGRIPGRTDNEVKNFWNTHLNNKRFCRGKK
KHVKSKEANTHTAQAKMQEYPAEAVSNQEVATKSALDSWIEEMQDFNCSLLSPLSMNNVP
FLEDEPFIPILDDIVFLEAFTSTGKDVWNEVQPFL*
>SMEL_005g225790.1
MGRSPSSDESGLKKGPWTPEEDQKLTNYINKHGHGSWRALPKLAGLNRCGKSCRLRWSNY
LRPDIKRGKFSKEEEQTILNLHAVLGNKWSAIATHLPGRTDNEIKNFWNTHLKKKLIQMG
YDPMTHRPRTDIFNSLQHLIVLANLKELIENHSWEEQAMRFHYLQNLLQQPHNNMSTLSA
IQNVEAYNLLNTNNNLGNHIIHQIPSSLDQTIQDLTTFSHLPELHTPCSFQTSLNKDRVR
IQDTEFTILSQGETSPTSQIWPPSVSSPPPRVINDQRSEENSSEVVISPCLSEEKKLSDY
LFETDNEQSLNNIEEAPASIWSDLLEDSFFQDINKF*
>SMEL_004g201010.1
MGKGRAACCDKSKVKKGPWTTIEDLKLISFIQKHGHGNWRALPKQAGLLRCGKSCRLRWV
NYLSPDVKRGNFTPEEEDTIINLHRAFGNRWSKIASHLPGRTDNEIKNVWNTHLKKRLVL
MKKEEYNSSSLSSTSTSTHEGKYADSSSTTLGSFSPTSSKANDQVMDFWEYMLDTCSTPN
SIDNNLHSYSKMEMSTTGEHHPQLADEDECQKWLTYLEIELGLTTHNQQDHQNNFM*
>SMEL_002g165080.1
MGRSPCCDKVGLKKGPWTPEEDQKLLGYIKEHGHGSWRALPAKAGLQRCGKSCRLRWTNY
LRPDIKRGKFTLQEEQTIIQLHALLGNRWSAIATHLPKRTDNEIKNYWNTHLKKRLVKMG
IDPVTHKPKNDALLSNDGQSKNAANLSHMAQWESARLEAEARLARQSKLRSNSFQNSLTS
QEYTAPSPSSPLSKPVVGPARCLDVLKAWNGVWTKPMNEVPVVSASAAISVTGALATDLE
SPTSTLGYFENAQHVSSSGIGGNSTVLYEFVGNSSGSSEGGMMNNEESEEDWKGFGNSST
GHLPEYNKDGINENSISFTSGLQDLTLPMDTTWTAESLRSNTEQISPANFVETFTDLLLS
NSGDGDLSEAGGGTESDNGGEGSGSGNASVNCEDNKNYWNSIFNLVNNPSPSDSAMF*
>SMEL_001g147250.1
MGRSPCCEKVGLKKGPWTPEEDQKLMDYIEKNGCGSWRALPTKAGLKRCGKSCRLRWINY
LRPDIKRGKFSLQEEQTIIQLHALLGNRWSAIAAHLANRTDNEIKNYWNTHLKKKLTQMG
IDPNTHKPKSNIFGSENLSHMAQWEKARLEAEARLVRESKRQQQIISNSNNNNINNYNNI
HFGPNVLQPFQTKLPSPPCLDVLNAWQRGAIWSNMPKITKDNFFNHSSTPTSNLSNNNSL
FMLPSNNNSNILGAGLVDNSSLVGTGSLMENNINGISSSNYPSLNNIQGFTNLENVLGSC
EEENDEDDNNNDNNYWNTILESCASLVDGSPVF*
>SMEL_007g297290.1
MGKGRAPCCDKSKVKKGPWSCEEDLCLITFIQKHGHKNWRALPKQAGLLRCGKSCRLRWI
NYLRPDVKRGNFTPQEEDTIIKLHQSYGNKWSKIASHLPGRTDNEIKNVWNTHLKKRLMK
TLHSEAKLDGSCANSPSSSSSTSVVLSHAYTINDRESKNEKANMIIEKEETTKSCSPTSS
YASNLSQIHEISSPNNVDMDWIFQFNEEPFSSTTTRKAHDGVIEIPLECDDVDIWDKLDV
PCASPPPPNSNDHSKQDNEASSQLICQGLSEFECQKWFKYFENELLGV*
>SMEL_004g216150.1
MGRSPCCDENGLKKGPWTPEEDKILVNYIDKHGHGSWRALPKLAGLNRCGKSCRLRWTNY
LRPDIKRGKFSEEEEQTILHLHSILGNKWSAIATHLSGRTDNEIKNFWNTHLKKKLIQMG
YDPMTHRPRTDLFASLPNIIALANLLQHHPLEDHAVRLQVEAAQLAKIQYLQLLLQSSNN
YNPTSSNTTQYYNNNNNIGDLGGFNLTNFVKENSTPSLNLSNLENQTFFSNENNSVSQLL
HNPDNTQVPFNFQTHLNNTINDISDDINCHNFNFDQENNSPSSPLINTNILNSPNSSSHL
PPLTEISISNNQGDSSSNSTNNAADQGASSYWPELLFEEHFMHDIS*
>SMEL_010g361710.1
MGRPPCCDKIGIKKGPWTPEEDIILVSYIQEHGPGNWRSVPTNTGLMRCSKSCRLRWTNY
LRPGIKRGNFTPHEEGMIIHLQALLGNKWAAIASYLPQRTDNDIKNYWNTHLKKKLKKFQ
TELDSHNLATAPPPLPPPNSDNYSTNNYDHHQFSKLLNSSNSSSSLYASSTENISRLLEG
WMRSSPNPSRRNNSIDHDDEMLHEAQKSDQNQDQEIVKSCEKSWINQDGGIIPKEKSSYT
NCESSGDVAHEKTSPPPFTFLEKWLLDENAAQVEELMELPMIFT*
>SMEL_005g224370.1
MGRTPCCDKKGLKKGPWTPEEDEKLVEYIKNNHGHGSWRSLPHLAGLARCGKSCRLRWTN
YLRPDIKRGPFSHEEEKLVIQLHGILGNRWAAIASQLPGRTDNEIKNLWNTHLKKRLLSM
GIDPQTNEPNSAPDGVLISPPTSLASRHMAQWESARLEAEARLSRGSKLLVPSSVGRSGT
DCFLRIWNSEVGEAFRKFNKKEGRTTCESSASQASSSTKYGSVSGITTEIDLSFAANQND
DTEWKKSQPWMEDVLKGYEDTCSSSGLEDSSESALQLLLDFPSNNDLSFLGQSDTYSLYP
EFLSESSFKCSPAEHELGFV*
>SMEL_006g253750.1
MVRAPCCEKMGLKKGPWTPQEDNILISYIQNNGHSNWRALPKLAGLLRCGKSCRLRWTNY
LRPDIKRGNFTKEEEETIIHLHEKLGNRWSAIAAKLPGRTDNEIKNIWHTNLKKKLKNYE
SPQNSKRRSKINHDSNKGPTTSESSNNSDLSTSISTSIKQHIKIAPSSPQLSSSEMSSVT
LVMDDHKMVMVKEEKIESESEYFPKIDESVWTEENNEYVMAAGHGQEENADVLTTSTKME
EDMDFWYNVFIKTEDLPELPEF*
>SMEL_011g378940.1
MGRQPCCDKNEVKKGPWSSEEDKKLSNFILNNGQCCWRSLPKLAGLLRCGKSCRLRWTNY
LRPDLKRGLLSEYEEKMVIDLHAQLGNRWSKIASHLPGRTDNEIKNHWNTHIKKKLKKMG
IDPITHEPIDSDQTTKNQSIIQQEKQASIETKSKSEQEENKNIGTTTTTIMSQFQTNLGR
QENQNIGTMPLTTTTIMPQFQINLDQQENENIGISPKNINSIEVNNNGFCTTEIPVISPN
EILILDQSTTPSTSSISSQSSNMILEDLQFLPSFDNWQCDFNMEISWKDDDFSSTLDYLL
NDDDISDINNNNNNISQEWSQVLKV*
>SMEL_003g193220.1
MGRPPCCDKIGVKKGPWTPEEDIILVSYIQQHGPCNWRAVPSNTGLLRCSKSCRLRWTNY
LRPGIKRGNFTEHEEKMIIHLQALLGNRWAAIASYLPQRTDNDIKNYWNTHLRKKLKKLQ
GIDENNTQEGTASSSSQSNFSKGQWERRLQTDIHTARKALCEALSLDKSDSPGNPISPIA
AQQPVSGSSSYASSAENISRLLQNWMKNSPKSSELSRSNSETTQSSLNNPSSIGSGSGLS
SSPSEGTISAATPDGFDTFFSEGSAFTPENSAIFQVESKPNFPNMNSENGFLLQSESKTS
LEESQVPLTLLEKWLFDDAINAPGQEEFMAIGLGESADFF*
>SMEL_011g370520.1
MGRSPCCDETGLKKGPWTPEEDQKLINHIKKHGHGSWRALPKLAGLNRCGKSCRLRWTNY
LRPDIKRGKFSQEEEQTILNLHAILGNNVSLCPCKRWSAIATHLPGRTDNEIKNFWNTHL
KKKLIQMGYDPMTHRPRTDIFNSLPHLIALAKLKELVEHHNSSWEGQQASIAMRSLQSEV
ATLQYLNFLLQPQNMLANNTNIPETEAYNNLLNSMKDDQIIIGNNSFNNINIPPPNSTSL
QDSTPFSHLPELQDMINTPTTTTSSTSPWQLPPPATSSRDQSNSSIINIGEGDIPPLVGG
ANLNSVWPDILLEDSFFHDIP*
>SMEL_003g175140.1
MGRQPCCDKIGLKRGPWTIEEDHKLMNFILNNGIQCWRLVPKLAGLMRCGKSCRLRWINY
LRPDLKRGAFTEAEEDMIIKLHSQLGNRWSKIAGHFPGRTDNEIKNHWNTRIKKKLKFLG
IDPLTHKPIEQNDDDIKQQVCEEINEKVMPEKTIEYPQEQQNSTSSSSINESNLEMFQNS
HTLDMYFAGVDDPFQNWIASPIHNWDFFDNLQDNFL*
>SMEL_006g263760.1
MGRNSVVVKEKTRKGLWSPEEDEKLYNYITRFGVGCWSSVPKLAGLQRCGKSCRLRWINY
LRPDLKRGMFSQEEEDMIIAVHELLGNRWAQIAAKLPGRTDNEIKNYWNSYLKKKLIKQG
IDPNTHKPLSENHQVRNETNCTDKASSLLMPKLPNMSNSSESEQPFHFNSKRIFNSEAIT
RQLTEVSRNQLVSKQVFDPLFLYEFQANMNQIGPYGDHHNQIEGNQDFGFCSMPSLTNFQ
HGHMTTESDFSDSSTSRMSTSNSSNTMISHYSSAGNQMSEMLEWNDNKIDSLFQYPYVGI
KNEENFSNNNP*
>SMEL_005g235010.1
MVRTPCCEKVGLKRGRWTAEEDERLTKYIQANGEGSWRTLPKNAGLLRCGKSCRLRWINY
LKSDLKRGNITSEEEAIIIKLRATLGNRWSLIAEYLPRRTDNEIKNYWNFHLSRKVESLR
IPSDEKLPHAVVELAKKGTQQQTINQRRQKKTKISGSNFKSETTITISTINMEEETINTI
ASGDNNDDQMLWHDDIVQMDDKDAELDQDFIFNCLWSSEGENLEIVENHNNNNNNNNNNN
NNNNNNNNNNNNNNNNNKILNVDNCDTLDSWDWEYLGEMLNNEIRASSEEVEQENNINDN
IQRTSTDPMQTDLVAWLLS*
>SMEL_002g167520.1
VFFISFYISQIKQPSPLDLCLCFFQEEKDKHYKTIKYTTYLQRELHQETEMGRPPCCDKT
GVKKGPWTPEEDIMLVSFVQEHGPGNWRTVPTHTGLRRCSKSCRLRWTNYLRPGIKRGSF
TDQEEKMIIQLQALLGNKWAAIASYLPERTDNDIKNYWNTHLKKKLKKLEASDLYSNDGH
CLSTYNSPSRGQWERTLQADINRAKQALQNALSLDKSSPIHDYTITDVKPTNAGCYPYIK
QEGEMSSTTYASSAENIAKLLKQWTRSDSTNNSEQSKASSSTQFSCTTTTNNNAMTEYSS
SFEQSNSDQFSQAATPEAAGKFHGECKREMDDEIPFSVMLESWLFDENDDLLI*
>SMEL_001g135090.1
MRKPEHNNHNASTMMKEKEKEKGNKLGKLRKGLWSPEEDEKLMNYMLTNGQGCWSDIARN
AGLQRCGKSCRLRWINYLRPDLKRGAFSLQEEELIVHLHSILGNRWSQIAARLPGRTDNE
IKNFWNSTIKKRLKNNNNSTPSPNTSDSSSEPRANIFPMQGHDVNVMAALCMDNSSSTTS
GSSMQAMVASNHFNPFPQLDDTRYDISGLVGPGQFGCSGGDGGFLNYGVVETYSMMGLGS
DEFSVPTLEGVHKNNNVDFSSNNIVSGANDYNNSMIEKKPTNGNNNQQHLMNMSGSSDQS
LKVEDYMVGFGNHHHWHGESLRIGEFDWEGLLANVSSLPYLDFQVE*
>SMEL_011g363620.1
MGRQPCCDKVGLKKGPWTAEEDKKLINFILNNGQCCWRAVPKLAGLLRCGKSCRLRWTNY
LRPDLKRGLLSEYEEKMVIDLHAQLGNRWSKIASHLPGRTDNEIKNHWNTHIKKKLKKMG
IDPVTHKPLSTITIDQANIVEQENQPIQQEKDQEILLPQMDIESTPIDQSTIIETKSEDN
DDNNNNNNNTMGSSCANNFDSTIVEVNNNGFCIDEVPLIEPHEILVQEPTPSTSSSSFSS
SSSSNILEDLKFLPSFDEWPLMENNSNNNMVCGWEIDNDFTSTLDFLLEDDHSDMMDNVT
FDESWKFEQLL*
>SMEL_008g317320.1
MGRQPCCDKLGVKKGPWTAEEDKKLINFILTNGQCCWRAVPKLAGLRRCGKSCRLRWTNY
LRPDLKRGLLSEAEEKMVIDLHARLGNRWSKIAARLPGRTDNEIKNHWNTHIKKKLLKMG
IDPVTHEPLNKEGDPTNRIIPESDQNKNNGHQQVVVVPESTSIAAAATSSELENSSTSSS
STSSSENSCNESKLVLDTFKENDPLLSCLLEANDAPLIDLSWELPVKKFDNINNNNNNMT
SSWDDESFNWLLDCQDFGIHDFGFDNCFNDVELEVFNTIYDMENKK*
>SMEL_010g349940.1
MGRSKCCDKEGLKKGPWTHQEDQKLLSFIEKYGCGSWRALPAKAGLQRCGKSCRLRWINY
LRPDIKRGKFSLQEERTIIHLHALLGNRWSAIAAYLPNRTDNEIKNYWNSCLKKRLTKMG
IDPMTHKPNGAGSSKDVANLSHMAEWESARLEAEARLVRKSKILFNNMTNHNYNNIKNHS
TISQQSPYYQQPPCLDILKAWQMSSIKLPTIHDISAILLNNSSNKNLESSSIPSILNSSE
NFFANDLPIITTTKVDDDHQNPPNLSTINSCFEDDCLQTELPSFIEEFSGVFSEYTQNST
NGLQVDNFMGSCYGDFEDNKLINWNSYFPNYLINSPII*
>SMEL_010g339240.1
MAPSGGVNKKNGTSISRNGGGQVLKKGPWTTTEDAILMEYVKKHGEGNWNAVQRNSGLMR
CGKSCRLRWANHLRPHLKKGAFSLEEERLIVELHAKLGNKWARMAAQLPGRTDNEIKNYW
NTRLKRRQRAGLPIYPQDIRPQNYQQDQNQLHHSTNTPFDNHHQNSPLSLLDIFNPSTMK
PIRNLIPHQYQFNNNPTSSFLTNTNNINNQVKFFRDPRLSLSLTLASSMKNSQLSSMVAP
VPNNFSQGYSSSMPMPPLQNTYPNFTKPFSAISSNPNGLILGMGTEHRSIQSSMLKTTTS
SDHADNYAINHGLSRGNSGLLEDLLEESHALTRGEKIEENCPIENEDNKGKLVWEEYGLT
EEAANAILTEESTYNFAHKHSEDSSSPNSSSGITAKEASLEMGNQVDDDIMRFLDNFPLG
VPIPDWCDDQQNTSNAQSFECDQIQLSSKSS*
>SMEL_007g289350.1
MGRTPFIDKNGIKRGAWSEDEDNKLRAFVEKFGHPNWRQLPRYAGLMRCGKSCRLRWMNY
LRPGLKKGNYSHEEEQLIIKLHNEFGKRWSLIAKRLPGRSDNDVKNHWHAHLKKRVRMDQ
QFTTDQSSESVDQSQTSNEISEEESAIGEVSDHLVHDNLPPLEVSSSGHDDLYSSSSSHL
NGLDWIEEDNNYMRSIEQLTNINPLEPLPNSSFSWTINPIDNFQTEPNFDHIWTQTFDNF
WTQPFF*
>SMEL_005g239360.1
MDKLIHQGNNIDKEIVELRRGPWSVEEDFILTNYISHHGEGRWNSLARCAGLKRTGKSCR
LRWLNYLRPNVRHGNITLEEQLLIFQLHSRWGNRWSKIAQHLPGRTDNEVKNYWRTRVQK
HAKQLKCDVNSKQFQEKLHYLWIPRLIERIQASKLLNNNSYEAQQPILRTDIIELMSTQL
TNNNNNNNNSDLRTSVTTENPSMATSLENSIETQVSPNQDYYQVNQSDHQLWFEDCYYQA
MDQQNNIQLWMDDEDVFNNLCNIEDIWWSKIAQHLPGRTDNEVKNYWRTRVQKHAKQLKC
DVNSKQFQEKLHYLWIPRLIERIQASKLLNNNSYEAQQPILRTDIIELMSTQLTNNNNNN
NNSDLRTSVTTENPSMATSLENSIETQVSPNQDYYQVNQSDHQLWFEDCYYQAMDQQNNI
QLWMDDEDVFNNLCNIEDIWS*
>SMEL_012g392340.1
MRKPEFSSSSGKNNNNNNNNNNNNSNANVKLRKGLWSPEEDEKLMHYMLTNGQGCWSDVA
RNAGLQRCGKSCRLRWINYLRPDLKRGAFSPQEEEHIIHLHSLLGNRWSQIAARLPGRTD
NEIKNFWNSTLKKRLKNSSSSSTTSPNASDSSSDHPSKDLNMGVTQQGFMSMQKHNLMSM
YMDSTSSSSSSMALNTLNVDPFPTLEHTLINMPNGFNAPSYLSTTQSCMAQGGNIVSSTN
GGSLFYGNNHGIFGGSLGMEGHELYAPPLENVSIEYQNVENGNFSHHQNNNNPNNMTNLI
NTSHNFNSSSNIKVENFGGIGNYWEGDDLKVGEWDLEELMKDVSPFPFLDFQVE*
>SMEL_002g165910.1
MARGMMGWGANSYEQGWRKGPWTPEEDKLLSEYVKLHGEGRWSSVSRCAGLNRTGKSCRL
RWVNYLRPGLKRGHIIPQEEGIIIELHALWGNKWSTIARYLPGRTDNEIKNYWRTHFKKK
EKTPAKQDKKKLLRQLRNQSEQNSMTDKNIMSTQMEAEEEIKMKMKSDNNDMFTSSNCYH
QDPVVELPSVRTSSDISYAWPETFPMDGLWGGLWNLDDYPLQVAASDKCKIAVPATANCS
YATDYAVNLYNGGFIF*
>SMEL_002g167840.1
MAKFDCDGGWPLLINICNTSSMRITFIPFFFPIQSCISLLKQHIFFVICPFADLYASFLC
FEYKLLFPKRNDCGVITSAGTYICGHIPLVASFSLLLQLCNILEKEFIEKMGRQPCCDRV
GLKRGPWTIEEDHKLVHFILNNGIQCWRNVPKLAGLQRCGKSCRLRWINYLRPDLKRGAL
SEAEEDQIIELHARLGNRWSKIASYFPGRTDNEIKNHWNTRIKKRLQVMRIDPLTHQPID
KEKYQHEPDDKTELLSRTETYDKINETENFTGNTNDISLPYHNMLSENINVDLWNKNCKT
CYSPSISLEAEESINFSTTSTATESSSNVVAPAEEQDSLQQWMDSIFSCAVNQLEEDLFF
LRKYN*
>SMEL_005g239380.1
MDRIYQENNIDQEAMELRRGPWSVEEDYILINYISRYGEGRWNSLARCAGLKRTGKSCRL
RWLNYLRPNVRHGNITLEEQLLILQLHSRWGNRWSKIAEHLPGRTDNEIKNYWRTRVQKH
AKQLKCDVNSKQFQDKLHHLWIPRLVERIQASKILNNNSNIKAQQPVLRTDITEFVPIQL
ANSNNNNSTLSTSVTTENTSMTTLSENSIEAQVSPDQDYYQVNQSDHQLWFEDYYQGMDQ
QNNIQLWMDNEDIFNNLCNIEDIWS*
>SMEL_008g319610.1
MGHHSCCNQQKVKRGLWSPEEDEKLIRYITSHGYGCWSEVPEKAGLQRCGKSCRLRWINY
LRPDIRRGRFTPEEEKLIISLHGAVGNRWAHIASHLPGRTDNEIKNYWNSWIKKKLKKPS
KPSTNASSIADHHHHQQHQRSQLGNYNTITSQQDIFFTQDLGTKSQVLLQDSTLFNNSPN
QLFFFDGGSLDTMSNIVINDATNRNTTNNASLFQETSILNSELCWQIDQQQQLDQVQTSS
YAIGMDSNYLPPLIESMVPPMEVAHNNNNNNNIMVEGEGNNNELNEWSSQVDTQQCCPSY
LFWDQENGSIGGDHEIIDPSTSNNMGQILSSFRSSL*
>SMEL_003g195640.1
MERDMSFLSKSSSSSSSDDDMELRRGPWTIEEDRLLVHYITNHGEGRWNMLAKHAGLKRT
GKSCRLRWLNYLKPDVKRGNLTPQEQLLILELHSKLGNRWSKIAQYLPGRTDNEIKNYWR
TRVQKQARNLKIDSNSAAFQEMIRCLWIPRLLQKIQSSSVTPSKQSSQSTSQGFNLDKNS
SNSSNSSSHSSNIYNSPEMISECPRVTTREVDDSDLSSFVKAHFPFDDNTYDVDNFGQLS
TGNFNDVMDYDQMSGDQNKLTGDVLLADSLWSNMDEFFYQKTGYERL*
>SMEL_001g145890.1
MDRQHVKVGLSGGAPNKNDEDMDLRRGPWTVEEDFTLMNYIAHHGEGRWNSLARCAGLKR
TGKSCRLRWLNYLRPDVRRGNITLEEQLLILELHSRWGNRWSKIAQHLPGRTDNEIKNYW
RTRVQKHAKQLKCDVNSKQFKDTMRYLWMPRLVERIQAAAGASTSTDTASEILHPQTINQ
NTVQIDYNSNKTGVTNSSTGTASSENSFGTPVSDLTDCCYNYPQVSNQQDCFQVNHQSIS
NQLGESLISPMGYFHHALEFQGAAAMDHQQNTTTQWMDGANFSDILWNIEDMWFLQQQLN
NN*
>SMEL_002g163200.1
MDKRPCNSQDVEVRKGPWTMEEDLILINYIANHGEGVWNSLAKSAGLKRTGKSCRLRWLN
YLRPDVRRGNITPEEQLLIMELHAKWGNKWSKIAKHLPGRTDNEIKNYWRTRIQKHIKQG
ENMNGQGSSEQNTDHQEGSSSQMSSAGQTDTIDTYSPTSYNGNMDINFQAPNFLNETNDS
MWSMEDIWSMQLLNGD*
>SMEL_004g201250.1
MGRIPCCEKDNVKRGQWTPEEDHKLSSYIAQHGTRNWRLIPKHAGLQRCGKSCRLRWTNY
LRPDLKHGQFSEAEEQTIVTLHSVLGNRWSVIAAQLPGRTDNDVKNHWNTKLKKKLSGMG
IDPVTHKPFSYLISEIATTLSPPQVPHLAEAALGCFKDEMLHLLTKKRIGFQFHQQFTNN
PNNAPSTSHVKHEENNNYKDDTIEKIKYGLSRAIKESDKNWETNGGGGGATSSNFHDNGA
FSNYNFANLLNDEEGSPWNQSLCSGSTCTAGGGGGELQQQQNKKISNENCEDSGKEIVVT
TRNGSTTMFNSDSVLWDISSEDLMNPMV*
>SMEL_002g163840.1
MDKRTCHSQDVEIRKGPWTIEEDLILINYIANHGEGVWNSLARSAGLKRTGKSCRLRWLN
YLRPDVRRGNITPEEQLLIMELHAKWGNRWSKIAKHLPGRTDNEIKNFWRTRIQKQIKQV
ENMNRLSSNVSGHNIIQQASTSQTSTCLADTVEIYSENNNNNNNNNNNNNNNNNNNNNNN
DNDNFMGTIFHHQGNFPNGNVWSMEDLWSMQLLNDATN*
>SMEL_007g272620.1
MGRAPCCDKANVKKGPWSPEEDAKLKAYIEENGTGNNWIALPQKIGLKRCGKSCRLRWLN
YLRPNIKHGGFTEEEDNIICSLYISIGSRWSIIAAQLPGRTDNDIKNYWNTRLKKKLLGK
RKQSQMNRLLLANGGHDLKDINGLEENPLLQNLSNSALERLQLHMQLQTLQNPLSFYNNP
SLWPKLTPLQQKMIQTLQANGLNENQSPLYAPINPSESHAHELGQKVGINEFTSANLKVN
DQVEKSSPIDNFNNNNQKNVLDTNVGQENAREIQSQGVQDFTQLEIDDLILNNKGSIGLN
MHSENQQIASEFDCFKEMDDGSRDNLAWWSNDFDTNTASSSNSWGSSSNILQNTHEGMYQ
DYALGYNLH*
>SMEL_005g227590.1
MDHYEKIEVDSGGERGDCMKNNREIQEEDIGMDLRRGPWTVEEDFTLINFIAHHGEGRWN
SLARCAGGERGDCMKNNREIQEEDIGMDLRRGPWTVEEDFTLINFIAHHGEGRWNSLARC
AGLKRTGKSCRLRWLNYLRPDVRRGNITLEEQLLILELHSRWGNRWSKIAQHLPGRTDNE
IKNYWRTRVQKHAKQLKCDVNSKQFKDTMKYLWMPRLAERIQAAAATNATAASSSGPTTT
TTTTYIQSQEIQQPPQNMNHHVSEYIPMNIEKTNILNYSATSASSDNYSSDLTDGCYNFS
ISQSNNQDYSQVNQSTNHLCYGDSTINPNDYNFHPGFQGFQEVDQQNNTQWIDNTWNIED
VCFLQQQLNNDM*
>SMEL_009g333280.1
MVCEIISEQIGNNWGFIEEIGWRKGPWTADEDRLLIEYVKLHGEGRWNSVANLTGLRRNG
KSCRLRWVNYLRPDLKRGQITPNEERIIIELHARWGNRWSTIARSLPGRTDNEIKNYWRT
HFKKKTKNLCDNSEKSRARLWKRQQFHQQQRQQINNQIEVKRVMPLPTMPHQSKQEMTIL
YPNNTIDQQEQVGLFYSMLNNNSTSISPLEPSSSNEDVMWDDLWNLDDFYGHFINTTTYN
KTNNTPCLQPMATIPTFY*
>SMEL_007g289330.1
MVRTPCRDENGRKKGTWTPEEDRKLAAYITKYGSWNWRQLPKYAGLERCGKSCRLRWMNY
LRPNIKRGNYTKEEDEIILKLHAQLGNKWSAIAVHLPGRSDNEIKNHWHTALKKRGNNSS
EGSKKCNNKNSGSNTKRKSSVENKRASDPNNNMHKNLVLESAEWSPKESSSEELSCLDYQ
QDIFQEELALDEITSGSFWTQPFQVESKIDFLAPSIDDYGLVCPPSPFHEFLSSFDLDDY
NW*
>SMEL_007g289310.1
MVRTPCRDENGRKKGTWTPEEDRKLAAYITKYGSWNWRQLPKYAGLERCGKSCRLRWMNY
LRPNIKRGNYTKEEDEIILKLHAQLGNKWSAIAVHLPGRSDNEIKNHWHTALKKRGNNSS
EGSKKCNNKNGGSNTKRKSSVENKRASDPNNNMHKNLVLESSSEELSILDYQEDIFQEEL
ALDXGGSNTKRKSSVENKRASDPNNNMHKNLVLESSSEELSILDYQEDIFQEELALDEIT
SGSFWTQPFQVESKIEFVAPSIDDYGLVCPPSPFHEFLSSFDFNQCDNYW*
>SMEL_007g288430.1
MAPDDRGMKNGGGRSGGVNRQALKKGPWTTTEDAILMEYVNKYGEGNWNAVQRNSGLMRC
GKSCRLRWANHLRPHLKKGAFSSEEERTIIDLHAKLGNKWARMAAQKREGSMAPDDRGMK
NGGGRSGGVNRQALKKGPWTTTEDAILMEYVNKYGEGNWNAVQRNSGLMRCGKSCRLRWA
NHLRPHLKKGAFSSEEERTIIDLHAKLGNKWARMAAQLPGRTDNEIKNYWNTRLKRRQRA
GLPIYPQELQSQNQQESNQPQSLISSPFDPLRAAYGNTPSFPLLNTFNPSTMKPPQFPLN
SNTIFGDLPRGLSLTLPSAMINSHILPTPASIADSHVLSNLIPVSPFQQNYLNFSSTTRP
FMRIPLNQNELISGVDINSINYPSGRSLMTTSSSENTCSDFGSSDANNYANVVGLSRGNS
GLLEDLLEEAQTLSQSTKIEENTHLDLNEKGKSLWEDYGLVEKGEGDHQDKAILTEESVY
NFAHGGDVILNNNSESSSPDPNASSGMFLRKEGSLQGINPMDEELMFFLDNFPLAHEPVL
NWYDESDDKNNNSKIGNDDHKAESLAGDSSKSQATVTTTSGPKKHDWELGGCCWNNMPSF
C*
>SMEL_012g380550.1
MGRAPCCDKTKVKRGPWSPEEDNILKTYLEKNGTGGNWISLPQKAGLRRCGKSCRLRWLN
YLRPDIKHGGFTEEEDNIILTLYSQIGSRWSVIAANLQGRTDNDVKNHWNTKLKKKHLVA
QNNNFMDIINYNSNNINSSGFNHNYLTSCYGKLDHSNTFTSHMEPNATNYDQFPLPNLME
IQENDASTIRLVQEDGHNLCSSNSFQILQKCATFEEFDTHSSTFLKNSSSTGYSYMDLSS
GISPSSSSSYYDDILENGLDFQENAIGGVDPNTSYYNNILEIDPTFQRI*
>SMEL_007g289320.1
MVRTPCRDENGRKKGTWTPEEDRKLAAYITKYGSWNWRQLPKYAGLERCGKSCRLRWMNY
LRPNIKRGNYTKEEDEIILKLHAQLGNKWSRIAVHLPGRSDNEIKNHWHTTLKKHVNNSS
EGSKKCNNKNSGSNTKRKSSVENKMASDPNNNMHKNLVLESWSPKESSSEELSCLDYQQD
IFQEELALDEITSGSFWTQPFQVESKIDFLAPSIDDYGLVCPPSPFHEFLSSFDLDNYNV
GIYPSYMEE*
>SMEL_010g351850.1 (SmelAN2)
MNTATVAKSLGVRKGAWTEEEDLLLRKCMDKYGEGKWHLVPTRSGLNRCRKSCRLRWLNY
LRPHIKRGDFAPDEIDLILRLHKLLGNRQVHVQTHLFMSYNFSMVKWSLIAGRFPERTAN
DVKNYWNTHIQKKLTNSRPQMQERKHNNALKITKNTILRPQPRPPPPPPPPPPPPPRTFS
SAKNVSWCTNKNMNITNTLDKDNERHKEIGVNTCEKPKGDATSSSIDDDGVQWWTSLLEN
CNEIEEEATAVLSFEEENKFLPNLLHEENNSPPMQQGQNDGWDDFSVDIDLWNLFN*
>SMEL_010g337260.1
MSKSILLMSNNNNNNNNNNSSNEDELFELRRGPWTLEEDNLLIHYISIHGEGRWNALAKC
AGLKRTGKSCRLRWLNYLKPDIKRGNLTPQEQLLILELHSKWGNRWSKIAQHLPGRTDNE
IKNYWRTRVQKQARQLKVDSNSKKFVEAIKNLWVPRLLEKMEQCSSSSIEKKQNLSILSN
LPLINNQEPSTKQNKSQETNNNYCYDKTTWGSLDNSRISSSDSMNVLTENFNSIHQDDEC
YHVGSFIPQPEHFTYQEMSISESEVAEANWFTDQESLWNMDEFWQFKKLEDVDI*
>SMEL_005g227760.1
MGRWGIIEEEWRKGPWTAEEDKLLIEYVNLHGEGRWNSVARLAGLKRNGKSCRLRWVNYL
RPDLKRGHITPYEETIIVELHAIWGNRWSTIARSLPGRTDNEIKNYWRTHFKKKVKKSST
DNSGKIKTHLLKRQQFQQQSLLNNQIDMKKVMSLFEENDNKVPCHVPKQDMAILYQNNTS
HEQEQGGFFYSMINGFGNNLPMPEASSNEDIMWDIGLWNLDDLHVNSQSRFSI*
>SMEL_004g218080.1
MGRAPCCDKNNVKRGPWSPEEDAKLKSYIEQHGTGGNWIALPQKIGLKRCGKSCRLRWLN
YLRPNIKHGGFSEEEDRIICSLYISIGSRWSIIAAQLPGRTDNDIKNYWNTKLKKKLFGK
QRQKQGSKKGKEINSNMPISNNNDNMNQNHCWPELQPIIPYSTDEPRLINDHTSIRKLLI
KLGGKFSENDQLTNVVSPISQYPIDNSSMHLMYQNHINLISSSPIDNVFNNMTAPNTDLY
NMDGAARNFTAEFEHMINNNQQKIEGLEFLYQDVLIDKFASTSEGNLDWESMNPYVFPLS
PIVTSSDGGNFQQGVILQEGALDELRYPMAQ*
>SMEL_006g246660.1
MGRAPCCDKANVKRGPWSPEEDAKLKHFIEKYGTAGNWIALPQKAGLKRCGKSCRLRWLN
YLRPNIKHGDFTDDEDRVICSLYANIGSRWSIIAAQLPGRTDNDIKNYWNTKLKKKLMGL
NNVPSSDNQRLPFFPSQIAPPQPHMVSTPFRDTLNAAVCNNNNINFSLGSNQYSYYLQSQ
ERLVNSLKYCTLKNNNLLMFGGTDQASCSSSDGSCSQMSYEKEIKKERQIGNCNFTYEET
QNINLVDYGNNIIGCGNISQYAQKLNHVDLGNNTQNDQLQYDVEEVKQLISSGSDCTNHH
NLFYHDENKTDEREMCYYLGSHLN*
>SMEL_003g197890.1
MGHHTCCNKQKVKRGLWSPEEDEKLVKYITTYGHGCWSSVPKLAGLQRCGKSCRLRWINY
LRPDLKRGSFSPQEAALIIELHSIIGNRWAQIAKYLPGRTDNEVKNFWNSSLKKKLNLSH
GTLSDLSNIFPNNNANLITNPNPNPSFDDFNSFNPNVPITNSFMSSTNPPLILDQMNNIN
HNGDLNVINQVVHNSLPLAFDSISNDPTWFNFNYPKHPQHVLEYDPSVIQQDNSINSMLT
SNISLNCTNGENFMDPTNVTDNIHQDSMIAPLLTPKFSEMIKGNEGGILESTPILSQPID
SMMINSLPCTFLTNYTMNPYNNVDMSSSLSPSISSASSSLSALSCNQFMMNPSTTWNS*
>SMEL_005g239400.1
MEHREYVGFDLRREASIESNNSKDDENNNSLDLKRGSWTVEEDCTLINHIALHGEGRWNS
LARSAGLKRTGKSCRLRWLNYLRPDVRRGNITLEEQLLILQLHSRWGNRWSKIAQHLPGR
TDNEIKNYWRTRVQKQAKQLKCDVNSKEFKDTLHYIWIPRLVERIQASSNLNNQVNIQQA
NDSIIINSNTIVPNMNFTQENYSSTTTTSSENSIGTQISDMSDNCYTNYPLNQGDYGEIL
ISPTSNYFQQGFNDQQNISQLFLDDHASDNLWNIDDMLFLQQQLN*
>SMEL_009g321190.1
MGRAPCCDKANVKKGPWSPEEDAKLKEYIDKFGTGGNWIALPQKAGLKRCGKSCRLRWLN
YLRPNIKHGEFSDEEDRVICSLYANIGSRWSIIAAQLPGRTDNDIKNYWNTKLKKKLMGF
VSSSHKIRPLNHHHYHHQHQIPTNCYNNYSPQISLLQASSLLHSSNYNTTPTFPCYEASI
PSTIPLSTSILSTGASSSCTSGIIASTFHESNLAGPTTSSDESYGVSNLDFHSYMYNIDG
EGKSISGNNNGDCYVDEQQNPLDYSSLEEIKELISTNHVSSNDNHSFLLDHEIKTEEKVM
MYY*
>SMEL_006g265660.1
MSMTSGSDDRMASQDGVDSPSVEDACGGGNTGGGLPLKKGPWTSAEDAILVEYVTKHGEG
NWNAVQKHSGLARCGKSCRLRWANHLRPDLKKGAFTPEEERRIIELHAKMGNKWARMAAE
LPGRTDNEIKNYWNTRIKRRQRAGLPIYPPDICFQTISENKQNEELGTFSSTDSPFPDFL
PMNNFEIPAVEFKRLEFNQQLCPQALLDIPTGGILDIPGRSLLAQGLNSAYYNRSFFSTT
HPAKRIRGSESLFSCLTGDCSPSKNDGSFPTCHQYQDGGSLLAQSMGFSSSFNQNLTSDH
HPSSLGVIPGSHALLNGNTSSSEPSWAKKLELPSLQSQMASRGLPSSPLPSLESVETLIQ
SPLTEHTESCHLSPRNSGLLDAVLYESQTMRGSKGILHQENSGDVVDNSCPDLHETEWEP
YGDPISPLGHSAASVFSEYTPTSGSSSEEPQLVPIPACKIKQEKFDFGPYDGQDDASNLI
RSRPDYLLDSNCFGHMQHTVRPIWH*
>SMEL_003g182000.1
MGCKVAAEKPKAKHKKGLWSPDEDDRLRNYIIKYGHGCWSSVPINAGLQRNGKSCRLRWI
NYLRPGLKRGAFSLEEEDTILTLHAMFGNKWSQIAQHLPGRTDNEIKNHWHSYLKKRVSK
MAAENEGHTKSVSTESSPSLKKLTPQNSSLDSFEHMEGSLADSDQSVYPREPQKSNLPKV
LFAEWLSLDQFSGQDFQNSGNFEPSKNNFGYNNSELHDIFMHSLPMNNDGNSYGNGVNQE
INNGTVVDDIFPPQLKFEDPMSGNGFEEFMSGEFNINDDVMYI*
>SMEL_012g399220.1
MYLQTKQNKKILSKNIQTLVCVCVKKTRKMGRAPCCDKANVKRGPWSPEEDEKLKDFINK
FGTAGNWIALPQKAGLRRCGKSCRLRWLNYLRPNIKHGDFSDEEDRIICNLYVNIGSRKM
GRAPCCDKANVKRGPWSPEEDEKLKDFINKFGTAGNWIALPQKAGLRRCGKSCRLRWLNY
LRPNIKHGDFSDEEDRIICNLYVNIGSRWSIIAAQLPGRTDNDIKNYWNTKLKKKLMGLT
IPNNNNYPKKSPYFPSINPSNSTSLHQAQQNHGPFLTGPDQPIIIPSAQQNIYTNNHNIM
MMANNNFPNFGATNYNLQNYAQFGEVASCSSSDGSYCSQMSFGNNKEINIKREEIMSFGH
DGAIFEEINNQEFNFGYFGNTMQQLATSCCTNGNSGSTNLLLYNNDNCNKSNEIGMFYY*

>SMEL_007g289340.1
MVRTPCYDENGRKKGTWTLEEDRKLAAYITKYGSWNWRQLPKYAGLERCGKSCRLRWMNH
LRPNIKRGNYTKEEDEIILKLHAQLGNKWSAIAVHLPRRSDNEIKNHWHTALKKRGNNSS
EGSKKCNNKNSGSNTKRKSSVENKRASDPNNNMHKNLVLESSSEELSILDYQEDIFQEEL
ALDEITSGSFWTQPFQVESKIEFVAPSIDDYGLSCRLRWMNYLRPNIKRGNYTKEEDEII
LKLHAQLGNKWSAIAVHLPGRSDNEIKNHWHTALKKRGNNSSEGSKKCNNKNSGSNTKRK
SSVENKRASDPNNNMHKNLVLESSSEELSILDYQEDIFQEELALDEITSGSFWTQPFQVE
SKIEFVAPSIDDYGLVCPPSPFHEFLSSFDFNHCDNYW*
>SMEL_006g266880.1
MGRAPCCDKNNVKRGPWSPEEDAKLKEFIDKYGTGGNWIALPQKAGLKRCGKSCRLRWLN
YLRPNIKHGDFSDEEDRVICSLYASIGSRWSIIAAQLPGRTDNDIKNHWNTKLKKKLMGF
IQSSPNNQRIKSPNSLFPPTSTLQTTFQPQSQASISSLFRDSYVEPIPLIQPNFMYNNNN
IMNFQLGITNNQYSSNFHDQSLMNPMQAVSCCSPSDGVSYNQISYGNEETMCQIPFEETQ
KFTLDNYCSSWADHDQKPNGSFGNNFQSCQFQYDTNIEEVKELISSSSSNGNGCNNVGYG
VNFNFNSYEYL*
>SMEL_004g200920.1
MGHHCCTKQKVKRGLWSPEEDEKLVRHITTHGHGCWSSVPKLAGLQRCGKSCRLRWINYL
RPDLRRGSFTEQEERTIIDVHRILGNRWAQIAKHLPGRTDNEVKNFWNSCIKKKLIAQGL
DPNTHNLLKNKSNNSTKKSNNYTYHQDSTSIFTIDTSTNKEVVSMDLKSTLSTLPPNFPH
SDNITYNYSPIVPNIEYQIPTFAWSEQGNQSSVTTTLQSHTSDQRNLITTRDSILDFASC
SLMENATNINVSSYINENSMWHGTGLEPTTLNPVNGQVEEMQVRDQQFPIIETKFCDDKE
DVYKVINDHDQTVENSFDNNSNFDFEFMNSEFVPCGLYTNDNPMDQLSWNC*
>SMEL_001g149530.1
MNEDMSITSETNDRMTSKVDVDPPDEASGGDLGESVPLKKGPWTAAEDSILVDYVMTHGE
GNWNAVQKHSGLARCGKSCRLRWANHLRPDLKKGAFTPEEERRILELHAKMGNKWARMAV
ELPGRTDNEIKNYWNTRIKRRQRAGLPIYPPDISFLASQNKQNEELGAFSSVDAQNPNVL
GINNFEIPPVEFKNLELYNHLLYPPSLGEIPARRLLHNPVSSFLSQGHRASYSSTHFLPT
VHPFKRMRGSESVFSGSNGDLLTSLQYQNSGSLLAQPLGVSSYNHNLTYDDNRSFSSVVP
GSHAYLNGNSSSSDPTWAMKLELPSFQNQTTNWGSPSSALPSLEPVDILIQSPPAGHSES
GSLSPSNSGLLDAVLYEAQTMKVSNDNSHQGNEAPDDAVNNSSPDIKEWETYVNPMPISP
LSHFAAPAFNDYAPISGSSLHEFPSMATMPGCKIKQEIGDLPPLDEKDDTSNQMIFTSPK
TQHAKNHPALKDALDFGFFDDFAWDCKQIHAVATSSGQACGHNSCPWDATAV*
>SMEL_006g252780.1
MDYVTKGAWSPQEDKLLLDYIKKHGIWNWSLMPKFIGLSRSGKSCRLRWVNYLRPDLKRG
PFSLEETQTIIRMHQSLGNRWSAIAKELPGRCDNEIKNFYNTHLKKRVEVKPTKAKVEKA
KQIEMFQKKPTASAPDQSLHEFTKSSSSSYITFDENYRILEMLDQNNDVTSVVNDENIVI
LESNPSSLDLYKKDVSVHSSNVDFWLELYMAADNLNT*
>SMEL_006g248390.1
MSQEEMRKGPWTEQEDVQLAFYVNMFGDRRWDFLAKVSGLRRTGKSCRLRWVNYLHPGLK
RGKMTPQEERLILELHSKWGNRWSRIAREVPGRTDNEIKNYWRTHMRKKAQDERRNKGSI
ISPSSSFSNSSSSSSNSPSVDFTRIKENNERNFYDTGGLQKKVLDHGKGKNMKVYSMDEI
WKDIELSEENETMCEPIMPSPIWDYCPNTLWMSDEEETKMFPMFYCLENQDNTFLPKGLF
V*
>SMEL_006g248400.1
MRKGPWTEQEDVQLAFYVNMFGDRRWDFLAKVSGLRRTGKSCRLRWVNYLHPGLKRGKMT
PQEERLILELHSKWGNRWSRIAMKLPGRTDNEIKNYWRTYLRKKAQDERKKKASLLSPSS
SFSNSSSFSSNSPDMDFTPIKKNNERNFYDTGGLEKKNDGDKMKVYSMDEIWKDIELSEE
SETMNNIKPIMPSPIWNYWPNTLWMTNEDETKMFPQFYCLDNQDNTFLAG*
>SMEL_002g163590.1
MGRVPCCDKLGVKKGPWTPEEDIMLVSYVQQHGLRRCSKSCRLRWTNYLRPGIKRGNFTD
QEEKMIIQLQALLGNKWAAIASYLPERTDNDIKNYWNTHLKKKLKKLDQLHQCPGSDDLF
CVENGVTHLSSSNASTSRGQWERTLQCDINMAKKALHNALSLESSTSPHNNIKQENNPQV
SSTTYASSTENIARLLQGWMRSTSQSSKTSSNNIAATDSSSCDGTPNADSKGGMGVTEAF
ESLFGLESFESSSSDEMSEIGTASPKAEVTKVEIKKEENEEHDEEVPLSVILENWLLDEN
TLNIQHKHDLTTFSFDETPF*
>SMEL_006g267570.1
MVQEDQMRKGPWTEQEDLQLVFYVKMFGDRRWDFLAKVSGLKVGLKRSGKSCRLRWVNYL
NPALKRGKLTPQEERQVIQLHSKYGNRWSKIAEKLPGRTDNEIKNYWRTHMRKQAQNEKK
NIKASSSPSSSNSSNCSSSSTNSPVVELLQVAGENKIYEGDDQNMMVYSMDEIWKEVESS
EEIETSNNLLPSTTWDHYCPDNSQWMTHDHYYFDNHQDFSFFTS*
>SMEL_009g321380.1
MAFNLQLITMQEVKLRKGPWLDEEDDRLAYVVSILGDRRWDALAKASGLRRSGKSCRLRW
MNYLRPNLKHGHITQDEEHLIIKLQKQLGNKWSKIAKQLPGRTDNEIKNYWRSHLRKKAL
NYEQECFGSNITSSNSEPKSSSRKVDNCYKFDDNDNEESSRLLDWMIPSWSYEQSQMEHH
MYFCTILNQCSCNNSSFSQDENINSAWDDTSSSSIWEH*
>SMEL_012g393730.1
MVQEEIMRRGPWTEEEDMQLLFYVKLFGDRRWDFLAKVSGLKRTGKSCRLRWVNYLNPDL
KHGKMTPQEERLVLELHAKWGNRWSRIARKIPGRTDNEIKNYWRTHMRKKAQEQRKKASI
SPSSSLSNSSSSSSSTITREEHERNFYDTGGLELLQVEGEKKLSDQESMKVYSMDEIWKD
IELLEENEEKMNKPIMGSISSLWDYSIDSLCKDFDWSSFC*
>SMEL_010g348490.1
MEKIMIKKGAWSPQEDQKLKDYIMRFGIWNWNLMPKFAGLSRTGKSCRLRWMNYLHPDVK
RGPFTTEERETVIKMYQELGNRWAAIAARLPGRTDNEVKNFFHTHLKKHLGLKTSPGKLS
KATRCKEKKKTKLAHEEKPVNICDISPAASSSSIITFDQNEKMDIYVDQSNPIIDMPNTV
ILESNPAAITHHDYSHTLSIHSLDQFVDTTSFWLNLLNDADRLVN*
>SMEL_010g357070.1
MASQLTMQEEELRRGQWLEEEDERLSMIVAVYGERRWDALAKASGLRRSGKSCRLRWLNY
LRPNLKHGHITTDEERLIIRLQKLFGNKWSKIAKQLPGRTDNEIKNYWRSHLRKKTLIYE
QESSGSNTSNSEQKSSISKRNTVPNSSSNSEDTVSEKGDCSSADSLGLSSNEVTLLDWIP
SWSYEQSRMEHHMYFCSSNLCSCYPP*
>SMEL_006g244680.1
MEEVSMKMKKGPWSFDEDSKLIHSISTYGQGRWDSLAHVAGLNRSGKSCRLRWLNYLRPN
LRRGKITLQEEILIILLYFRFGNRWAKIAENVPGRSDNDVKNYWRTKVLKLAXLGMEEVS
MKMKKGPWSFDEDSKLIHSISTYGQGRWDSLAHVAGLNRSGKSCRLRWLNYLRPNLRRGK
ITLQEEILIILLYFRFGNRWAKIAENVPGRSDNDVKNYWRTKVLKLAKGLHFAANSHQFR
HFLFFRWLPSLLAQQLPPSRASLSSSPSLSSSSFSEIVIENNPPDIDITCPNSNVISSIN
SSVQKDDDSNIWDNLSNFEDDINISHDFSTLGDMMLYNYSFHEDEHHNYWANATSQILPD
EMLWNLDDHIDLWHFP*
>SMEL_001g132000.1
MSEIKKGPWKEEEDEVLIKHVKKYGPRDWSSIRSKGLLQRTGKSCRLRWVNKLRPNLKNG
VKFSAEEERTVIELQAQFGNKWARIATYMPGRTDNDVKNFWSSRQKRLAKILKTSMPQPS
KSQENVNKEDPVLPRVPSVEAPKLNSVAEERPLVVSQYCSSSYTNDFDTTNMVPLQELVN
STSHPFEQEILPLEFTPNEKKTCIWPQYPLPFPQIPLQTNFGQPLDHQELPMKLEDTDFL
DYFGQLGDSDIGNVQVPLAPSCSTGQERSCEVAVKREMDYPPTPDSFIDDFPMDMFDYID
PLPSPSEW*
>SMEL_011g378930.1
MGRQPCCDKNEVKKGPWSSEEDKKLSNFILNNGQCCWRSLPKLAGLLRCGKSCRLRWTNY
LRPDLKRGLLSEYEEKMVIDLHAQLGNR*
>SMEL_005g236660.1
MTKTSHSKPPWNSEEDELLQKLVKEHGTKGWSLISKSIPNRSGKSCRNRWCNHLNPEVEH
RPFTPEEDETIIKAHAKLGNQWVVIARLLPGRSDNAIKNHWNSTLKRKCPFTENSQPPLK
RLFSIEAGINSGGPYRSDFNDLGVSRFPQVSLYPSISLDRVSPLSTFSSVNPNSMSLNGS
NLRNLNLSRLPRPTAPRGKFFSSSLVSPIMPYSSTSLGPYRPDLSNLGLSKFTHVSHYPS
NDPLDRVSPLSAFSPVNPNLKSPNESNLSNLNLSRLLQLSLYPPTAPQGEFFPTSLVSPV
MPNSSTSLGPYGSDLSNLGLSKFPQVSHYPFNDPLDRVSSLSAFSPVNSNSMSSNGSNLS
NLNLSRLPQLSIYPPTAPQGEIFPPSSVSPIQPNSSTSLGPYRLDLSNLGLSKFLQGSHY
PSIAPPDEILPLSSVPPVMPDPSTSLSLALPGFRSIKATLVSAPEPTPSNLAPQIPITQD
DKVGLTNMEKQLLSPEFLMVLQNMIRKEVKNCMSEFVNGRASMNTEATRDAIVNNIGASK
D*
>SMEL_005g227220.1
MHCCLYKPKKDLIVISGEMTETAEQSGYPAADDGDGDGGYVVVDGGEAMLHTGRGNRISS
GRVKEPWSPDEDAILTELVNKFGARNWSMIAQGITGRSGKSCRLRWCNQLDPVLKRKPFT
DDEDHIIINAHAVHGNKWASIAKLLPGRTDNAIKNHWNSTLRRRFAGVWRVKPMGSMMLD
DNGIDKAKALSEETMSHDEDHIIINAHAVHGNKWASIAKLLPGRTDNAIKNHWNSTLRRR
FAGVWRVKPMGSMMLDDNGIDKAKALSEETMSRGYLDQIKPLEIMEVSGTERMSSQSDNR
AQICEMHGITEKTPHFVSERSRSTSIGNSDPSATHPTEKIGAFNVYNPSATSRIVPMQGP
LIHSFSPDFDICKLLEGVSGETIVPQGCGHGCCSATTNSTSKSSLLGPEFVEYEEHPPLL
SHELASIGTDLNSIAWIKSGLENAGKLSSLTTSQRNSRHSAAQVGFG*
>SMEL_001g129110.1
MDQNLHHKHKLMHRCGSHEEEVNSTEWEFISMSKQEEDLIYRMHKLVGDRWGLIAGRIPG
RRAEEIERFWIMKHSDGFAHKRKQTIKKSVSPI*
>SMEL_007g288640.1
MADWNGSSTSDNASLVSAEDEEMLITKMFNLVGERGENVAQLQDEAQSIGLKEECGHSKE
ETKGQYIFPEKRPISVYEPSETGPQQQLGPTTPLQTKS*
>SMEL_010g336390.1
MSKDKIQEDWCKDDGMLGNFSEEEGDLIIRFYALLGERWSLIAERLPGHSDDEVKNYWNS
YLKLKLIKMGIDPMNYHIQEYVHKKNLEYFSSRNKKFNADASDAESSSAH*
>SMEL_003g197800.1
MGNPKVKWTSEEEDALKAGVAKHGTGRWKNILRDPEFAPVLINRSNIDLKDKWRNMCIYT
AAQGSKDKSRVARARPVAINTLVPSTTQSLPAITSGFENEAIDDSPKSPQEGSNAPNYND
MIFEAISSMKASNGSDLGAIVGFIEQRHEVPPNFRRFLSSKLRRLVLQGKLEKVQNCYKM
RDAPLETRIPTPKQNDETRIPTPKQNDETRIPTPKQNDVRSWPVPNSAVKVSCGTTEEAA
RIAADKIADAENKRCLEMEAIRDAEMKSKMAEEAESMLQLVKEIYEQCSRGEIVLLA*
>SMEL_006g268360.1
MEILSPAPYLSNSSWFLDEGKSTKWTPAENKAFENALALFDKDTPDRWQRVAEMVPGKSV
NDVIRQYKELEDDVSRIEAGLITIPGYSTSPFTLEWGNSHSFDGYKQSYVVGGKRPLSNR
PPEQERKKGIPWTEEEHKLFLMGLKKYGKGDWRNISRNFVVTRTPTQVASHAQKYFIRQL
SGGKDKRRASIHDITTINLNDNQTLSPDYQKPTSPDQSTVISQQPKSGANAMHKMPFQWS
QLNNGTAMGFNSAEGSLFMSSLYGGNSYGNTKMQSQSLQRGAMHEPYFGPQSMHFQMQSA
HQYHQA*
>SMEL_003g192600.1
MVQKRPFSEEDLYEVSSKQPRHEPSSQVSVLELSCEAVAVAAYASGGDDGNSLRIIPDAN
KKFNSHNVDEVLFSSEKETEMGIHGSASNSSWPTSSTSEEDNRPDEPFHISTSPEYYYFD
HPFRAAALHREMYSSILSNPQKMVPIGPDFQAELPEWAPYSYKNKPCIEGLHESLSPPPQ
AGENKLAGRTIILMPNMELLADHIENIGETTVECSCEDIGSIRCVRLDIIQAREKLKLAL
GEEAFVRLGFCDTGEVVAEKWSEEEEELFQEVVLSNPASLGKNFWNHLAIEFPSRSREEL
VSYYFNVFILRKRAEQNRFDPLNIDSDNDEWHDVVDDADEEAKMTDEDEDSVVESPAYHN
DLSYNMIHEEHDRRTYDEDVGEATWEDYRPVNCGSRKIFTDVEESCPGKLFDGNSSYKLS
MQTQDHGLSNEAVEQEVQGGSCIADVAGVTSEASLRKINNAKHLVSDIAGIGSGTKHESL
LEPCNGKEWDVGYWSCARNEVDFLPTHTMIEEVFGDGACIYKSRDA*
>SMEL_003g189740.1
MGRHSCSVKQKLRKGLWPDLKRGMFSQDEEDKIISLHQVLGNRWAQIAAQLPGRTDNEIK
NFWNSSLKKKLMKQGIDPITHKQLKENQVTRDEENSANKTSMLQIPPHEQFTESKHVFDL
LFVHELQSNENPSEYNSEVLTQYHDHHSEFENNPNYVFCSASSVTKLEHGHMTEIDFGSS
STSRMSSSNSSNMCSNQNTAGIRMSGNSEALSWDVENKMESLFQYPYIGVKTEELKSSPS
QERDQFYGNSTAGDFMSNYPLSSLTEELSGANLDVFQQI*
>SMEL_001g147980.1
MSSSQAGQFTWTAQQNKAFEMALAVYDKDTPDRWSNVAKAVGGNKTAKDVKRHYEILVHD
IDFIETGGVPFPNYIVTNACTGGPTNNN*
>SMEL_009g321850.1
MLIILTDVTQRLCNAAEMKYYFSIFLDAKSTKQTEALRPNRNCNLTSWIDGCEPGWSCSV
GKNEKLDLKNAKDIPDRTHDEQPCCEGFFCPRGLTCMMPCPLGAYCPRATLNKTTGVCEP
KFPDIHTNYLQERQNTLVEQLIIGVVKQTVGSYSAHQDLTVQLPPKRLFARKEITVGRAL
QHREANCILISVEQNKRDVHFFGILTIAECIKLSKCHKQSDKQKLHLIGFILIGALSFIL
IIFYNCSDQVINTKYQRVAKSREAAARHARETAQARQRWGLVKDVAKKRTLGLQQQLSRT
FSKKTSVKQGPRGGFNLPKTNDEASAIPPKPPGSSAGKGKKKEPSALTKMMHSIENETDN
AEGFHMQIGDKNIKKQAVNAKNLHTRSQIFKYAYGQLEKEKAMEQKTKNMTFSGVISMAT
NENTELKTRPPIEVAFKDLTITLKKKHKHLMRSVTGKLMPGRISAVMGPSGAGKTTFLSA
VTGKLTQCTLSGIVLINGRTESIHSYKKIIGFVAQDDIVHGDLTVEENLRFNARCRLAAD
LPKADKVLVVERVIESLGLQAVRDSLVGSVEKRGISGGQRKRVNVGMEMVMEPSLLILDE
PTSGLDSSSSNLLLKALRREALEGVNICMVVHQPSYTLYKMFDDLVLLAKGGLVAYHGPV
KKVEEYFANLGITVPDRVNPPDHFIDILEGMVKPGGGVTVEQLPVRWMLHNGYPVPPDMM
QLCDQIAMSSKGVVAAPDQSFSVDWHEKRDSLSHGLLKSHDLSNRITPGINRQYRYYLGR
VGKQRLREAQIQAADYLILLVAGACLGILSNQKGDTFGYYGYMYSVIAVSLLCKISALRS
FSLDKLEYWRERESGMSSLAYFLSKDTIDHFNTVIKPLVFLSMFYFLNSPRSSFGANYLV
YLCLVYCVTGIAYVFAICFAAGQAQLWCVLVPVVLTLIANQEPDGTVGKYIAKFCYPRWA
LEAFVVASAQSLCAPRLIPWSTCHLPPAIALLCKISALRSFSLDKLEYWRERESGMSSLA
YFLSKDTIDHFNTVIKPLVFLSMFYFLNSPRSSFGANYLVYLCLVYCVTGIAYVFAICFA
AGQAQLWCVLVPVVLTLIANQEPDGTVGKYIAKFCYPRWALEAFVVASAQRLVVHILLLF
LCTARLIYESIVRHPPN
>SMEL_009g324510.1
MGNDSLEVQEVTVAVDGFYGGGIGEAGGAGGGGGGGEEEEVLMLEDGSGSSDQVRKKATD
RVKGPWSPEEDAILSRLVSNFGARNWSLIARGIPGRSGKSCRLRWCNQLDPAVKRKPFTE
VAEEEEEEDSHTENEKKNEEDRIILQAHAVHGNKWASIARLLPGRTDNAIKNHWNSTLRR
RCAELGKLRSDSSNILEDVSAEKSKASSEETQSCGDVNSLKAVEGKDVSSQENQEDNHYE
DKSQGEVQRSDVANDPRTLFRPVARISAFSVYGSLNVPESQLQTPRVVPIQPPDLGVSKL
LEGAFTDRLVPHQCGHGCCGNANQEINVSSLLGPEFVDYAESPSFSSHELATLATEISNV
AWCKSGLENSSIEVIFNPTRAACGTSRLPSRPF
>SMEL_012g398750.1
MLDYQDLPLSQATMESEETSKSPSDDISSLQSVPPLHGRTSGPKRRSRQWTPEEDEILRH
AVQQFKGKSWKKIAECFKDRTDVQCLHRWQKVLDPVLVKGSWSKEEDDKLINLVNIHGPK
KWSIIAQELAGRIGKQCRERWHNHLNPAINKEAWTEEEELTLIRAHEACGNKWAELSKYL
PGSVLSKFRSDNAIKNHWHSSVKKKRDSYMASGLLAQFPPLPNVNHRNQSIPSSSTKLEQ
TSEDESVKKGAEVEEVTKCSQGSSLAECPQSTSDLGNTFVHIRENGEISEELTHKKDTSS
SAAPCPRNYTPAFQAVSCSMLKVPSELVDSNSLEQYTYSHDWGNSTGKDWQFNMDDFMEF
IQESSGHYMHCLNGNEDHDMVTYPLQTATGSGETSYAGNTVEGPYNPNEMFDVSGIVYPE
VGIPQCSLPETGVHYSGEPADSFIYQSSNYQIPESGNMAPQNCNALSFDDVEASNCQQFS
VPSHFPSEDRSLVIGIASDQFHYPLLENPVQESFTSRCDDFICPSEFGSPSNDNGIDNPV
LKDWPDHTKDSSRLEEQKDGGALYYEPPRFPSLDAPFLCCDLKPSGSDTQQEYSPLGIRQ
MMMTSADCFTPLRLWESPSRNDSPDAILRSAAKTFTGSPSILKKRQRHLVSPLSEKRCEK
KLESDLNRESFSNMATEIHQVDDMFDESANEKASTEDKGNLHPSSEDARKETGDGVTELS
CIGNSETQLDDGGAHYHKEPHSESAEADAMEKVKQPPGVLVELSSNDMLFSPDRFLIKHD
RATGLSIKALGNQYARRLEAASSNQVTVSSSNETSCLSVVCSPDTLGKCRSSVVIAKSTQ
STTSTILENNPKNSENGLVADTSNIFGETPFKRSIESPSAWKSPWFMNSFLSSPRYDREL
AFEDLALFMSPGDRSYDAIGLMKQLSEQTAPAIADARQILGSETPETILLERSSNKQKAD
ENSAPPASNAMSERRTLDFSECGTPGKGKDTTKFGSNNSISSRSSYLLKCCR*
>SMEL_010g350130.1
MSSSTSSSCSYSPMGATSMGMFFADMNSLSINTPKSLEESKGRRDSWDFRFLNKGGSFFS
SQSLDEAQNSVENNETIDLNASCFHEEKPITMHSTFNSNNNSSSSGGNGKETENGQSKLC
ARGHWRPAEDAKLKELVAIYGPQNWNLIAEKLEGRSGKSCRLRWFNQLDPRINRRAFSEE
EEERLMAAHRLYGNKWAMIARLFPGRTDNAVKNHWHVIMARKYREQSSAYRRRKMGQFVY
RRSTTVVEEADNSSGQNSANHFAANSAKINNDGPRGWVVYGPNGSSHMAVSAGEAAAIPS
STNNVTLLSPYSPFCAAPSFDSLPAGHCGNEVMNIVNQQGRSWDRQREISHQHQNFTAPS
NSLMMMNSMQQESQYVLQFPYVTTTQISSSSPSAAAAAAAEQELVKEDRRSNNNSDNTTI
APPFIDFLGVGAT*
>SMEL_008g318650.1
MGRAPCCAKEGLRKGPWSTKEDLLLTNYIKENGEGQWRNLPNKAGLLRCGKSCRLRWMNY
LRPGIKRGNFSQDEEDLIIRLHSLLGNRWSLIAGRLPGRTDNEIKNYWNTHVIKKLKIAG
IQPKVAKKEPKKKPKIEKPTDKQKKNTKKKDQCLVQKTSDHTPQVVFVPKPIRISSGLLR
SSSVEDVALLDSSEELAKNNKDINIITKDDENIEGKIEEISFIPRALNLLFDEVLLDGFC
DLSNESMLEKVYEEYLQLISEKCYHLDDPMLL*
>SMEL_002g155050.1
MESDRISTPSDGTSSSFQRVRPLHGRTSGPTRRSTKGQWTPEEDETLRKAVQRFKGKNWK
KIAECFKDRTDVQCLHRWQKVLNPELVKGPWSKEEDEVIADLVKKYGPKKWSTIAQHLPG
RIGKQCRERWHNHLNPGINKEAWTQEEELTLVHAHRIYGNKWAELTKFLPGRTDNAIKNH
WNSSVKKKLDTFLASAPLAQFPALPNVNQQNQSVRSSIRLQQSSEDDSVRKEGTEMEEVS
ECSQGSNLAGCSQSTSDMGNTFAHTREEGKLLDDSNCRKDPSSSSAQCSEYYTPAFEDIT
FSMEEVPSELAESKLLEHNFSHDWATSMGKDWQFNPDDIPNISPLELMQDSSGLFMQCLT
GTGNHDMVTLPQQNGMKFETTNDGNMVVGLHQPNEMFTCVDGYRMTYPEAEIPQCFPSET
GMNGLDETVGSLTYQISEGGNMSVEKCNPLCSDVMGTSSCQPCSVASQFSSEQSSLMFGT
ASNQFHNPSHPAHESQTSKCDGFPYPIESDSPCDNIMDDPLLKDQLDQTKDSVQLVSVND
FGSTPSNTVQTCPLVNGNSTVKEVQKDGGALCYEPPRFPSLDIPFFSCDLIQSGTDTQQE
YSPLGIRQLMMTSVNCLTPFRLWDSPTRDGSPDAVLRSAAKTFTSTPSILKKRHRDLVSP
LSEKRCGKKLESDLRQESFSNLTKDFSRLDVMFDDSANEKAMSSLPKDQTLELQASSEDK
ENIDPTKDGQKEDDKGRSGHSSCGTSGSQLYGGEVHYGTREDKSLGADDTIGKIKQPSGV
LVELSASDLFFSPDRFGAKSDRATNLSNKALGNQYAKRLEAASNHGSVSSSFETSCFSVI
CSPRIRGKDGSSFVITTSMQSAPTSTAVENSAETSGNGVGAETVNISGETPYKRSIESPS
AWKSPWIFTPFLSSPRFDNELTFEDLALFMSPVDRSYDAIGLMKQLSEQTAGAFADAQEV
LGSDTPQSILRGRNSKIQKANENHSLLSANTMSERRTLDFSECGSPAKGKEAEKCCTSNN
NFSSPSSYLLKGCR*
>SMEL_004g213290.1
MADGGGSGDDTIRGSCPRGHWRPAEDERLRQLVEQYGPQNWNSIAEKLQGRSGKSCRLRW
FNQLDPRINRRPFSEDEEERLVAAHRIHGNKWALISRLFPGRTDNAVKNHWHVLMARKQR
EQSKICGKRSLYQQRDRFQSDSKFPSYGFRRRNSNSSNNNNNTTKIQEGNYGSKINFFEF
QNPNKDRVFSMSTYTSNSPGRIGSHLFRESSINQKSLCQNNLSFLSHGGGDNNNYKRSKA
IQNPERNESDDITERVVNISHTTFSLGKMLRANIEQQLHYGEEAREKKDIPFIDFLGVGI
SS*
>SMEL_011g369170.1
MPPEPLPWDRKDFFKERKHDRSEVLSGGPRWKEPTPHHHYTSSRWIPDIRSRGPPGHGKQ
GNWHMYPEEPRHGFMPSRPNEKILEDENCRQSRGDGGKYGRNSRDNRSFGQRDWRSGHSW
EAASPSGSARQNDATNDQRSMDVMVPHSFSNPHSEHVNTCDQSHSRDQHNKSASVNGTAS
TGQRIERESSLVSIEWRPLKWTRSGSLSSRGSLSHSGSSKSMGVDSNETKPELQLGNSKA
VQSLTGDATACVTSAAPSEETTSRKKQRLGWGEGLAKYEKKKVEGPEDNAVKVGASISGD
SVEPGHSQPLNLVDRSPRVVFPDCPSPATPSSVACSSSPGERKYAGKDRIYVVVRVKESE
LSGTVFDIFFGLYVSVLAMLTVFMDLPGLEDKQLVKATNIDQDIGNLCGSPNVVFQYHSE
GSSFNLENWDLAQISNLNSSINELLQSEDPSSVDSGFMRSTAANKLLIWKSDITKALEKT
EVEIDSLENELKILISGPENIQLVPSASSSPPKDRFANSHEDQGTTSNIASRPAPLLVDI
PGDLIGEEEANILGNEQTEVKVEDIDSPGSATSKFVELHSEKDVAPVDAMKYDGMLISDD
SKSRRLNVNLCSFIEEEAKSRSLDVNLCNFNEEKARDTLACGESSQPTASYSHSASNGSL
NCGEDALYNLILTANRDSAERAFEVFKNLLPASKCSLDFSRAIRGCSLQIDPVVKERFAK
RKQFQKFKEKIIALKFRVHQHLWKEDIRMLSVRKFRAKSQKKFDFSLRPVPLGNQKHRST
VRSRFSTTVGSFGLVPSSEILNFTSRLLSEHGTKVYRNTLRMPALILDQKERTMSRFISK
NNLVEDPCAVEEERGLINPWTSKETEIFIDKLCSLGKDFRKIASFLDHKTTADCIEFYYK
NHKSDCFEKTRRKSDYTKQAKVCSANTYLIASSGKRWNREANSVSLDILGAASAIAANVE
DSIEIQPKGTSNYTHRTVTEYKTSRLSELERSNSLDVCHSERETVAADVLAGICGSLSSE
AMSSCITSSVDPGEGNQEWKQQKVGSLTRLPRTPEVTLSVDDETCSDESCGEMDPTDWTD
EEKSTFIQALSAYGKDFVMVSRCVGTRSRDQCKIFFSKARKCLGLDKILPGSGNLERQDI
NGGGDPDACVMETKLLCNEKSSLMLEDVSDLCMKGGISKPELTSSDDKDGSGELDSVDTE
LMSKNSVQVNCYDADKQELEFNSDREIQIGVCIGSGRGDENMVTVSREGVEIDGDASVNG
LPDTPCPNEISAKHLGEEIRGVVSSLEHDLEDRKAEIAEVSRSNCSLEDRKPNMVLSGNY
SCLAAAGGGESCPLNGSQIMTHLESDSECKLDMNFLETNISVQKKQMSEASNSDKLSKLV
LENVGDKQCENATQSAEQPLSSASRLAQVESCQILGSYLLGESALTESGDPGCRASAPLQ
EIQKVGGNLQFDTFSTSGCFLQKCNGTNLGGGSVSDLLIPNREQTGGNSSNVEKPCRNGD
VKLFGQILSKPSSKANPSSNAQRSDGINQQLKVVNDSFSANHSLDGNSATTKFERNNFLG
SENHPVRNFGFRDGNMIQTGFSSLPDSAILLAKYPAAFGNYALSSTKLEQPTLHGIVKTT
ERNLNGPPVFPARDSSSNNGVAAADYQMYRNRDVQPFTIEMKQRQDTVFSEMQRRNGFDI
VGGMQQQGRGVVVGRGGILQCTGVSDPVAAIKMHYAKAEQFSGQAASIIREDDSWRSKGD
VSR*
>SMEL_002g154190.1
MTIDDSRSSIWSKEQDKAFENALATYPDDSMDRWENIASDVPGKTLEEVKHHYDLLLDDV
SRIESGSVPLPCYNSSSDSSTSPGGDEGAGKKSGNPGNLNGESNHGGKSTRTDQERRKGI
AWTEDEHRLFLLGLDKYGKGDWRSISRNFVVTRTPTQVASHAQKYFIRLNSMNRDRRRSS
IHDITSVNTGEVSVPQGLITGQTNCSAAGNSSSKQSKQQTPLPAAPPGVSIYGATSIGQP
IGGPFVSAVGTPVNVPPPTHMAYGVRPPIPGAVVPGAPMTYPMPHTSMHR*
>SMEL_012g398240.1
MSEMQTSMASFEYNWKTPNESAKSSQWEPEQSCPNVLEKGKKATCIKNKLLSIADIDHAE
ADIFLDLFLVVIIKNKLGKFGQMSEMQTSMASFEYNWKTPNESAKSSQWEPEQVVSAASV
YFASEEEAIGMEQLLAEPEYGDIVDTLLDFNTCAFSVPESYIKEFSASESVVTNNNLGND
LNNLSSVSQMSVKFLVVLSITNDIFLFLTNHLDAVQRGLSEEDKTREKITNLQFLDGLPN
GYDENYCSISYEDYLLDIELEEDTPTLDNVTRDVSCIGNVNLENKLADSEQRNCGAHVLK
LSDASTLSDHDAVLPDKFEDISTDKLLEVFRKIFGNQTSVADKQWLNSQMIFGLENKDMS
HKNFSFPKCSLDLSENQGAKVLPACRNLLTASTAFASIFNFRTKPRVQHVKRREHIQWNS
FKYLSSAAGEIQLDFPDKWDSKESAEENVKCDGRKLGISKQYLKCKPLRGGFGRQYYHRG
AKVSSQGLGKRNSQVGCIQNSPGLPIEDRLIRREGHLSKDCRTNRVYNGNIHSAEAQDDP
SDTFSDQSSDNSSEDDWTIGCETRGTNKDRKHNKYWSKPEVLKLVEGVSKYGVGRWSDIK
RMFFQSSAHRSPADLKDKWRNLLRASCRGLQSQRGVDAKKKNGVPSISHHVLARVQELAV
IYPYSRKCRSRISPTASLASSSNVESDNRCFSMNEQNTL*
>SMEL_012g387970.1
MMYPANNRWMIGDSPAVIHSNSTWTRFEDKLFEQALVMYSENDIERWQKIANHVPGRTAE
DVMAHYDALVHDVFEIDSGRVEPPSYPDDSFDWESDCKTNQISFGSNKKHEAERKKGTPW
TEEEHRLFLIGLDKYGKGDWRSISRNVVVTRTPTQVASHAQKYYLRQQSMKKERKRSSIH
DITTAVDTKMVPPQNSLQNQGGYQNFSFPM*
>SMEL_010g356640.1
MNSSSGNSPSMANNSTPTDASSKKVRKPYTITKSRESWTEEEHDKFLEALQLFDRDWKKI
EDFVGSKTVIQIRSHAQKYFLKVQKNGSIAHVPPPRPKRKAAHPYPQKAPKNVLVPLQAS
MCYPSSMNSLPPGYPSWDDASVLINSPSGGVMASQDEYHLQRIQADIGSKGATLISNSNI
SGIRSSNRTASSSELPEQSKFGSVPHGIPDFAEVYSFIGSVFDPDTRGHVQKLKEMDPIN
FETVLLLMRNLTMNLSNPDFEPIKNVLSTYDLSTKVVGLPTDGAAINQNDLSCQTI*
>SMEL_005g229910.1
MSTWTKDDDKLFENGLVLYPDNVVDRWHLIADHVPGKTVDDIMAHYDDLVHDVVEIDAGR
IELPRYTDDPGEVEGDSQISFGSGKKNYEIERKKGTPWTEEEHRIQRFFPFPRLENLSWG
IEILAGSTGVRNRNHGSLEAGLNREKDIEANGV*
>SMEL_011g376250.1
MTVDKSRSSIWSREQDIAFENALATYPEDCVDRWEKIADDVPGKTLQDVKNHYELLLDDV
SRIESGCVPLPCYNSSVDRSLCYGGGERTGKKTGGSERFNGEANDGGVAWTEDEHRLFLL
GLEKYGKGDWRSISRNFVVTRTPMQVANHAQKYFIRLNSMNKDRRRTSIHDIASVNSGDV
SVLQVPITGQTIGAGAGGSSGKSIKQSRAAPIAPVELGMYGTTTIGQPVAGPLINVVGQR
QIQDLDIMGSSLGFYYDQS*
>SMEL_003g196000.1
MAFDGDDDFSGSDSDDGLHEDMEALRKACLFAGKDADDLQPSSSTGDVAGVHVAGDDDVT
HSVSEASDNDDEDDIELVRSIQERFALSTELLEPISLKPLCSILPSDTEGDVDDFETLRA
IQRRFAAYDDESGNGRKESPSDKFEQVGVTNITSEKETSNNFFVDRTNAEEGFPACVDGT
TQIYEGCSNDVARSQNRTEGHDSGAENTAVSVSSSCFPKSAHAFLDAIKKNRSCQKVIRD
KMIQTEARLEELKKLKERVKILKSFQLTCKKRMGRALSQKRDARVQLISLPKQRFSAKGK
KLSAIHCGPPENSHVASYREALTHFAVSLNRKEWSKEESENLAKGVKQQFQEMLLQRSVN
LLSDEDGCSRESGDLDDVIASIRDLVITPETMRLFLPKVNWDQVASMYLPGRSGAECQSR
WLNWEDPLIKHEGWDLLEEKNLLHAVQQKKMSNWVDISTSLGVCRTPFQCLSHYQRSLNA
SIIRREWTDEEDIRLSAAVETFGESNWQLVASVIEGRTGPQCSNRWIKSIHPAMKRSGKW
SADEDKRLKVAVMLFHPKTWRNIGQSVPWRTPIWKKVAQYVPGRTHVQCRERWVNSLDPY
LKLDEWTEEEDLKLKSAIDAHGYSWSKVAACVPPRTDNQCRRRWIVLFPDEVPMLKEAKK
ISREAFISNFVDREGERPALRPNDIVPTHKLNYRAGCETTSANKKKKLWPIVTRDDTSPR
CDVACEMEKQHSEGSEDPESSDLIKNCLLSSRDQGCNDARKSKRPSKLRPGKTQKFTPND
KVSEASASSESTIADGNICKRRRISSLVKKKSRTIASASRMVESTAADGNICKRRRRTSS
LVKNKSGESSSSLPNLSSSMTVVEEAESLVQDSRKAKNVMDKRHSASEYDDPCINSQGPP
LARPHLDNGTVDLNVGENENASTIGFFEKNDVVCTDENATESKASDIPGTLQGENYGASG
CHKLNKCNQWKNNVKPSIDNLPETADDCMTLASFIHKSRAKVCSSSSTKVASLHPGKAQS
KAMAGVHSSRSCISGGPDGMDMRTEQECTSSSQISGTEVGDDVPLSFFMGRVKNRELTEV
GDDMPLSLFMGRLKREHR*
>SMEL_009g321910.1
MSTNVTCNSSFWSKEEDIILENALAMHFDDKDLLKKMEEALPEKSVDEILHHYNELVEDI
NAIELGSVQLRRYPEMQGNANQNLKADVKWQRGIPWTEHEHKLFLRGLEVYGKGDWRSIS
RHSVQSRTSTQVASHAQKFFKRHNAPPKRKRRASILDIVSVDAEAAGTFQVPNTEEMVGP
ACGGGSQVVTNTGTETNDMIGSACGGLQAVTNTKNDAENMTGPASGGLQAVTNSRNEAED
MTGPASGDTSNGSMLPEESTNAEQQMIAVAGGIDDPMMEQQGANGAAYLVDTAEIGSDGI
DDPKMEQEGANGTAFLVDTAEIGSDLEALLADPIEEDISSIFAPSSSYEAAEPPPFFVFP
RLPSSNTPPDEEALRYVDDLFVD*
>SMEL_001g120500.1 (SmelANT1)
MNNPPIICTSVRVRKGSWTEEEDLLLRKCMEKYGEGKWHLVPARAGLNRCRKSCRLRWLN
YLRPHIKRGDFASDEVDLILRLHKLLGNRWSLIAGRLPGRTANDVKNYWNTNLLRKFTIA
PQKINNTCKDIISTNEIIRPQPRKYLSSIKKNNLTNNNVIVDKEERCKEITSDKQTTDAS
MDNGDQWWKSLLENFNDDAVEGEEEAVTNYEKTLTSLLHEEISSPPLNGGGNSMQQEQCD
NWDDFSADIDLWNLLD*
>SMEL_003g187140.1
MVAVGVNQVEGACQGASSMISSKFETVATQGKVPTCLANENVLKVRKPYTITKQREKWTE
EEHQKFLEALKLYGRAWRQIEEYVGSKTAIQIRSHAQKFFAKVARDSGNDGDESLNAIDI
PPPRPKKKPLHPYPRKMADSFAANKTVSGQPERSPSPNGSGRDNRSPDSVLSADDVGVSE
YPIAEQQNSRFSPVSCTTDAHTATAISAENDVESMNSNSNTLEEIHVALKPVAASTNPIT
NSHMECDVVHTENSFNGEKVVEPPSASIKLFGQTVFVPDANNLDLQAPDNCNSLPSKVTE
KEIKISNEDAFHEFQANQAHSPFMLAMVPGNAIPPASWLSQYTLENNAESTAAFPTTISW
WSWYQDLVYRSISSCGQTAVETAAHCQVPKDEEPQREGSSTGSSIGSASEVDDGNKSSET
IESKCTTKSDKWNSSKGFVPYKRCLTERDGKSSGAVLEERESQRVRVCS*
>SMEL_006g247730.1
MVLHKRLDYGFNGYQVPHIPRATRSARGRGKIRKKFDGNEMCAFALLTSVAGKLLLEGES
TLKSSGKDRSAVVKDTTETIKEDEDTPLKENPCNEGCLEQGFFISPIVSEAPVVNHCLSK
SADTLSGPASVITSSDCSEKLGSAEQFINGENKIENGNCSTKAEQEVYGCGDFSSCIVGS
ESKKQVKIDLSNDARIPANKRAAICSSDFPDPWDRKHSTLPASDNIVKLSLSKDHDPFGS
FPVIRNDVQLANKDDDEKSCGCTQPSTRNKAFRLAPHVGDWRMQKLQASKCWEVNPQSDD
ERHVNVDNETRNVFQNRKSGYMSERSQRDFPFKKRKLYYSNSFSNSDERSSDGICSSPTK
DLNRDASGYSLASSGVLIGIHSPSAYGLQQPVQQLGRQSPKELMHPSGLMTPMIQSQTFT
LCAFDTLQRTVMEAVTAILGGGLRIGVVFQGKKVRDDNKTLFQAGISHDDKLDALGFTLE
PSSSRASPSLGPEGRCCVLPCETPRPLARCSPASAVIRNAIQQETYTAFLDHPGTNLSNF
IESDHDSAPSPPDASLEKNAADSRALVPVAAMDAEALAAVPMRKPKRCETAQRRIRRPFS
VSEVEALVQAVEKLGTGRWRDVKMRAFDNAKHRTYVDLKDKWKTLVHTARISPQQRRGEP
VPQELLDRVLIAHAYWSQQQARQQMKHQSETRLLL*
>SMEL_011g371730.1
MGRSPCLDKEGLKKGPWTSDEDQKLLAYVEEHGYGSWSDLPVRAGLQRCGRSCRLRWINY
LRPNIKRGKFTSEEERTIFQLHALLGNRWSTIASYLPNRSDNEIKNYWNTHLKKRLINMG
IDPMTHQPKRDGSNYKSIASLSHIAEWETARLEAEARLVQNRNTYNNNDGSKNNKNNPHQ
RPNTNLQQIPCLDILKAWQMSCTKSLPTINDISPILLDGFLMGTKVCNSPTPSTFNNEQT
TEVGEEDPFPFDDTITKDNDIQTEFSIIEGLAELFPEYGCSPNSGNYSMGVQMDSHLDSC
FGNSEENKNNWNNIAHLVMTSPIESPLF*
>SMEL_003g191020.1
MLSFGSHSGNNVQNSVTCTGESSPAAMSAGGGEIMLFGVRVKVDPMRKSVSLNNLSQYEQ
PNSNDNNNSNGGNNNDSSKVAADEGYASADDAVPHHSGCVRERKRGVPWTEEEHKLFLLG
LQKVGKGDWRGISRNFVKTRTPTQVASHAQKYFLRRTNLNRRRRRSSLFDITTDSVSVLP
TEETKNLQEHSIPSLPPVETSKINAFQVTSLPVNLGTLILPAQIEKPIESPVLSRGNQSY
NGSSVFLRPVPVVVPMSNSSRIADLNLNQSSAMETSSLSLTLSLSSPSSSSSTRHSGFQV
MSNFSNGESIISVA*
>SMEL_008g307690.1
MGRKCSHCGITGHNSRTCKSDKTKNEDEKIIKANIGMMKLFGVEVEVASNSSWMKKSFSV
GCLSNSSKISSSTAGSFASNYCDISNGYLSDELVGRNSYKKKGVPWTEEEHRTFLVGLEK
LGKGDWRGISRNFVTTRTPTQVASHAQKYFLRQNCLNKKKRRRSLFDKVGMEKSSMLLFD
KRIMKTNATKSISCDKSPDDDETNISMINFSTTSSTKDSKSSSQQFFNNFPFINSTTFTS
HDISVQDSRVPDLELTLAAPTRKGGLLAGSTITVI*
>SMEL_008g316340.1
MTRRCSHCSTNGHNSRTCPNRGVKLFGVRLTDGLIRKSASMGNLTHFASGNGGGSTPLNG
VVHDSPGDTPDHPAVGGASADGYASEDFVAGSSSSRERKKGVPWTEEEHRMFLLGLQKLG
KGDWRGIARNYVISRTPTQVASHAQKYFIRQSNMSRRKRRSSLFDIVADESGDTPMVSRD
FLADDPAQAEMQSNNPLPPTPALDEECESMGSAASANSIDGEHTLPIPETSQFPHPLVYH
AYVAPFFPMPYPCWPGYTAEPAIAETHEVLKPTAVHSKSPINVDELVGMSKLSLGESIGD
AKQPSLSLKLVEGSTRQSAFHANPSSGSSGMNSSHNPIHAV*
>SMEL_011g379680.1
MRIMIKGGVWKNTEDEILKAAVMKYGKNQWARISSLLVRKSAKQCKARWYEWLDPSIKKT
EWTREEDEKLLHLAKLMPTQWRTIAPIVGRTPSQCLERYEKLLDAACTKDENYDPNDDPR
KLKPGEIDPNPESKPARPDPVDMDEDEKEMLSEARARLANTRGKKAKRKAREKQLEEARR
LASLQKRRELKAAGIDVRQRKRKRRGIDYNAEIPFEKKPPPGFYDVTEEDRPVEQPKFPT
TIEELEGERRVDKEARLRKQDIARNKIAERQDAPTSILHANKLNDPEAVRKRSKLNLPAP
QIPDHELEAIAKIGIASDLMGGDEMSEGNAATRALLANYAQTPQHAMTPVRTPQRTPSSK
QDAIMMEAENQRRLTQSQTPLLGGDNPLLHPSDFSGVTPKKREVQTPNPLLTPSATPGAT
SFTPRIGMTPSRDSYGMTPKGTPMRDELHINEEMDMHNNAKVGQFNSKKELLSGLRSLPQ
PKNEYQIVIQQPPEENEEPEERIEEDMSDRIAREKAEEEARRQALLRKRSKVLQRELPRP
PIASLELIKSSLMRADEDKSSFVPPTLIEQADEMIRKELVSLLEHDNTKYPLDGKPEKEK
KKGVKRKMVAETAIEDFEEDELKEANGLIKDEAQFLRVAMGHENESLDEFVEVHKTTLND
IMYFPTRNAYGLSSVAGNMEKLAALQNEFENVKKKMDDDTKKAAKLEQKIKVLTNGYQMR
AGKLWSQIESTFMKMDTAGTERECFGALQKQEQLAASHRINNMWEEVQKQKELERTLQKR
YGDLIEEKQKIQQLMDEYRIQAQMQEEIAAKNRALELAKAEMAEKESVPSADDVEPSGTG
QCSNTEENSSSTCHVPIEADVHVEPSGTNTEENSAPIEADNVHVEPSGTVQCPIAEETSA
SASDDETPQGVEGQVKMGDVSTMDAEAISDHVPMEGQQNPVEASNMDVTVTEDSKVAAGD
VDVAKTEEDYKVAAGDVDVAKTEEDSKVAAGDMDVAKTEDSKVVAVDGEPDPENL*
>SMEL_012g389290.1
MGSSLGNSLWQKCKVVLMGAPKQKWTSEEEAALKAGILKHGPGKWRTILKDPEFSGVLCL
RSNVDLKDKWRNMTVMANGWGSREQSRLAVKKMKQTPKQDESLVTDMTAAESDEEAAEAR
PITTSSGSPQIHGSKRSMIRLDNLIMEAISSLKEPGGSNKTTIAEYIEDQCWAPPNFKRL
LSGKLKYLTATGKLIKMKRKYRIVPMSTPSDSRTNLSITLLDSRQRIFSKINRDDMNMLS
TSRIDLELAKMRNMTPQEAAAAAAQAVAEAEEAIAEAEEAGREAEAAEADAEAAQAFSVA
AKKTLHGRSAPRMVGHPFMPIILSVSIIFLVSLPILCFTVLRICSSLCVEPLLIQSKSQC
LRTFN*
>SMEL_003g197640.1
MEASDSKIEDSVVQVSNTSRALEKEIAHPIVYQLVRVDGNGRLVPATQDEIMVVQNLLED
DKCEPKLVPDTRQISESCITEGYLLEGNSFQLSEEKSNVSADPVPDLQKIDAPRKVGVHG
SVPFSELSNVDQSVRSHVCSHSQDTPSTSAAGSSWKPDFSKLEGKISLDDLTVKELQETF
KATFGRETSVKDKQWLKRRITMGLSNSCDFSCTTFIIRDNVVVEKGGEQICHHVKSRISA
GSEDGVANSDSRGSLGYNDNRVNAAAVPSGADVSNSAFESCNVTKDNTEQITAKRARKPT
KRYIEELSEIESRETSEKLSSPDKISRYQFACPETHMRPTKNVKSNARPLVTRQDSLGGS
GVQIPVVSRIRRSRPRENFIPLLKLQPSGMDMAARQVRSALDISGPQEDDKRNNDLIKTS
SSPGWTQQPLVAACEKDEHYSGMKIVELENEIELNDCSEDNSDDNVVTVPTQKGGMRRKH
HRPWTINEVVKLVEGVARFGAGRWSEIKRLAFATCPYRTSVDLKDKWRNLLKASFVQLPA
EKGILNSRKQASVPIPASILSRVRELADMQGQVPPVLSTCKSSGHSTSDRNVHEARSGFL
*
>SMEL_002g156780.1
MAIRDQSESDTILPSRNRISVDVGAPPPRNVLLEEQVTQEEEFAPKIRKPYTISKQRERW
SEEEHKKFLEALKLHGRAWRRIEEHVGTKTAVQIRSHAQKFFSKVCCSALIPFYCLGLSL
RESVSYWLLTSNVQVVRESSNGDASCVKSIEIPPPRPKRKPMHPYPRKMATPLTNGTLVP
EKLKRSASPDLSLSEPENQSPTSVLSTLGSDAFGTVDSTKPIENSSPVSSVVAENSGDLL
LSEPSGFILEERRSSPAQAYASSNPDNQTCMKLDLFPEENDFVKEGSDEASSTQCLKLFG
KTVLVTDTHMTSSTSGQISLTDANDDASRTLPRSSFPTKYLPWDLECLQSTFTVGPPTRS
YYFPAPNGSSGPNQSVSSPLLSWGSSYASPCTQVHNPIPIKRRLLFSDIDLEDKETQKEG
SSTSSNTESVDAELSGDKNLEIEAQSSSRNVLEESVRASLPSVLANSMKRVKGFVPYKRC
LTERGISSSTLTGEEREEQRTRLCL*
>SMEL_001g140130.1
MAPAKKSRSIKKRLSPTTEISPSKDGNGDNAKKSLQRKRKLSDMLGHRWSDEDLTRFYQA
YRKYGKDWKKVASAVKSRTAEMVEALYTMNRAYLSLPEGTASVAGLIAMMTDHYCNLAAS
DSEQESNEDAGMARKPQKSAWGKVHPNISKTSEMTSSAVAASHGCLTLLKKKRSGGSRPR
AVGKRTPRFPVSFSYDNPMDEKYFSPSRQSLKPQADDTDDDVKIALVLTEASQRGGSPQV
SKTPNRRTDGAMTSPIGTAERKRAKMDMGNGKLLSNEVDEEEGSMEADTGELMQYKNDSR
ETGTVGRTTQKRKKPYGKKLEVDDSGDNYFDDIKEACSGTEEGQRLGAVRSKLETTNEKN
SRASLQGPRKRSKKVLSGRDESSAFDALQTLADLSLMMPTEENEDESMIQVKDEIDDHVD
ESGSLEAVPAHRQRDKRGSPGVKSRWSQPLSKFEVASSMTSKHGKVTSTDVNDVPETKQA
RRAQKAMSSKGRKAEGHVNYDVTESQEAAAKEASKKSTSKDKRSYLVSPKLIKDQEQSSC
ADPRTERSDSAQSTAQIPVENQVDLPTKVRSRRKMDPKRPQRQKDLKIPDKSLDDTSASF
TALCDKAFSLKKRISSCLSNHQVRRWCTYEWFYSAIDYPWFAKREFVEYLYHVGLGHVPR
LTHVEWGVIRSSLGKPRRFSEQFLNEEKEKLNQYRESVRSHYTELREGTREGLPTDLARP
LSVGQRVIAIHPKTREIHDGNVLTVDHSRCRVQFDRPELGVEFVMDIDCMPLNPFENMPT
LLKRHADAVDKFFMSFNELKMNARANEFMKLPACDSMENGDLSSHFLPPSHPISNLLKQT
KVTPAEANMQSKSGVMETAYQQMAYSKPSTVAQIQAKEADVQALAELTRALDKKDAVVSE
LRRMNDDVLENQKSDDCSLKDSEPFKKQYAAVLVQLNEVNEQVSSALFRLRQRNTYHGSI
PLAWPRRVPNFADPSSTFDRCTSQPQESGFLVNEIIESSKIKSRTMVDAAVQAMLSFTGR
DNTTEKIEEAIDYVNDRIVLDDSCMPTLPDLKSKNLSDRNEAQIPSELITKCVSTLLMIQ
KCTERQFPPADVAKVLDSAVASLQPCCSQNFPVYAEIQKCMRIIKNQILALVPT*
>SMEL_004g219290.1
MAAIAQRKDSDRIKGPWSPEEDELLQSLVEKHGPRNWTLISKSVPGRSGKSCRLRWCNQL
SPQVEHRAFTPEEDDTIIRAHAKFGNKWATIARLLSGRTDNAIKNHWNSTLKRKCPAMSE
DLSFETPQQPLKRSSSVGPCTNFSSAISMNPGSPSGSDLSDSSLSGFPQPLVYRPVARTG
GIFPLPPPPPPVKQIETAPSVPDPPTSLCLSLPGSGSGSIEKPIQSPHSPPLLPTPPPLL
AVDKPIPPPAAVTSTPAAFMTHLPQPQQSYDFCAAPKAGEKQFFTPEFLSVLQDMIRKEV
KSYMSGFEQNGLCMQTDAIRNAVIKRIGISKIE*
>SMEL_001g130090.1
MGRTPCCDKNGLTRGPWTAEEDDKLIQFIKKNGHGSWRSLPKLAGLRRCGKSCRLRWTNY
LRPDIIRGPFSPEEQKLVIQLHGILGNRWAAIASQLPGRTDNEIKNLWNTHLKKRLLSMG
IDPQTHEQCSDPNGLLRRPATSPSTRHLAQWESARLEAEARLSRESQFLVPSSVGRSETD
YFLRIWNSEIGEAFRNFKKGEKPACQSPASQASSCTKYGSASGITTEVELGAAGSPVTGS
NQNEYTEWNIGQPYTEDFLKGSDTSSSNAMEEDSSESALQLLLDFPSNNDMSFLGHGDSY
SLDPFFD*
>SMEL_006g263570.1
MELDPSYNKQQDLPNIHPFFMSNNNMLKPKIDDDFCIDSKNYLHDFEHLDLNFSNTFNNF
SMIDGNTNGTYHDPFDPFSNTEDNFSSLRDFNFSNYELNPPFDQENVMKNNFHGVDGDEF
VNPNLNFVNVPDEQSSCVTGDHHNNLSSSMKKKPGGRGRPKKSKSSKGQWTIEEDRLLIH
LVEKYGIRKWSQIAQMLKGRIGKQCRERWHNHLRPDIKKDFWTEEEDRILIQAHGEVGNK
WAEIAKRLPGRTENSIKNHWNATKRRQFSRRKCRTKWPRPSSLLQNYIKSLNLEKGSTKK
GKDTNPNGRVIGGSSYTDPVPENISQNLGNGPKRHANIANVKVSPESESVEFCEGNDNIG
DFDLSEVPDFELDDDFFMGEINPHVGSSHENYEKCMGMEIMPYYEVPTLMQGEVNKEIDL
MEMISRVNN*
>SMEL_002g167810.1
MTPLASSYSMSGLSCNNVLMMEDSPCLMHAFSYASAIPNEVKKGNPVHALGESISFGRFV
SESLDWEKWSTFSHKKYVEEAERYAKPGSVAQKKAFFEAHYKKIAAQKAAALLEQANQEN
PNSEITNNSAPDSASLEKTHVEANQEQVHEKPGSLTRDSIVKADVEETENDAPVEGPGTP
EATEKEPSNQIENGQTQETVSGSEISETSHTEKPLLKNKDSSSKLEDDAASVTSKKKSAF
ASFKSAVYSKKSKVPPSPTRHSIPLDIDKENNFTPITTNSNLDLMNEMRSTPKSLGKLIN
FPPAKEPHKIPPPPPFHKKGSPKVAPTTTKASKKCATPIKTPMATLNGESNHPMTTPASE
SRRIKTPIHPSASGSRTAGPKWNLLSSVSKSFTAYRNKLQSPTLSTPFSLRTEERAARRK
QASKLEEKFNAKEEKKVQQQTTLKEKAGTEFKKLRQSLCFKARPLPDFYKETETAKDHTK
KIPVTQAQLPKRGRMPYPSSKQGLISKPASSSLTKNDSCKNPRKKTS*
>SMEL_005g227770.1
MAALQYLESFCSAQSQLSGWYTALADLYQKKLWHQLTLKLEQFVALPVFQAGDGLIQLYH
NFITDFETKINLLKLAHFAVIVSRQYSEKEAAIVFLEGVTEKLHNTKETRIEEPILYIKM
QIALLKLEQGDPKECHKLLDEGKTTLDSMTDIDPSVYASYYWVSSQYHKACQEFADFYRS
ALLYLAYTSVESLSESFKLDLASDLSLSALLGDNIYNFGELLAHPIIKSLIGTKAEWLYH
ILQAFNTGDLVHYQKLCHVHQAAVNAQPALVLNENKLLEKINILCLMEIIFSRPADDRTI
PLSVIAERTKLSVEDVEYLLMKSLSVHLIEGIIDQVEGTVHVSWVQPRVLGIPQIKSLRD
RLDNWVDKVHSALLSVEAETPDLVAA*


>StAN2
KGSWTEQEDFLLRKCIQIYGEGKWHLVPARAGLNRCRKSCRLRWLNYLRPHIKRGDFAPD
EVDLILRLHKLLGNRWSLIAGRLPGRTANDVKNYWNTHFQKKLNIITPPPRPRPNPHLHI
KHKSIVVTKNEIIRPQPRNFSNVKKNNSHWCNNKSMITNTLDKDDKRCKEIVVNISEKPT
RENTSSIDDGVQWWTNLLENCNEIEEEVAVTNFEKTPTMLLHEEISPPLINGEGNSMQQG
QSHDWDDFSTDIDLWNLLN*

>NtAN2
MNICTNKSSSGVKKGAWTEEEDVLLKKCIEKYGEGKWHQVPLRAGLNRCRKSCRLRWLNY
LRPHIKRGDFSFDEVDLILRLHKLLGNRWSLIAGRLPGRTANDVKNYWNSHLRKKLIAPH
DQKESKQKAKKITIFRPRPRTFSKTNTCVKSNTNTVDKDIEGSSEIIRFNDNLKPTTEEL
TDDGIQWWADLLANNYNNNGIEEADNSSPTLLHEEMPLLS*

>AmROSEA1 
MEKNCRGVRKGTWTKEEDTLLRQCIEEYGEGKWHQVPHRAGLNRCRKSCRLRWLNYLRPN
IKRGRFSRDEVDLIVRLHKLLGNKWSLIAGRIPGRTANDVKNFWNTHVGKNLGEDGERCR
KNVMNTKTIKLTNIVRPRARTFTGLHVTWPREVGKTDEFSNVRLTTDEIPDCEKQTQFYN
DVASPQDEVEDCIQWWSKLLETTEDGELGNLFEEAQQIGN*
>MdMYB1 
MEGYNENLSVRKGAWTREEDNLLRQCVEIHGEGKWNQVSYKAGLNRCRKSCRQRWLNYLK
PNIKRGDFKEDEVDLIIRLHRLLGNRWSLIARRLPGRTANAVKNYWNTRLRIDSRMKTVK
NKSQEMRKTNVIRPQPQKFNRSSYYLSSKEPILDHIQSAEDLSTPPQTSSSTKNGNDWWE
TLLEGEDTFERAAYPSIELEEELFTSFWFDDRLSPRSCANFPEGQSRSEFSFSTDLWNHS
KEE*
>MdMYB10 
MEGYNENLSVRKGAWTREEDNLLRQCVEIHGEGKWNQVSYKAGLNRCRKSCRQRWLNYLK
PNIKRGDFKEDEVDLIIRLHRLLGNRWSLIARRLPGRTANAVKNYWNTRLRIDSRMKTVK
NKSQEMRKTNVIRPQPQKFNRSSYYLSSKEPILDHIQSAEDLSTPPQTSSSTKNGNDWWE
TLLEGEDTFERAAYPSIELEEELFTSFWFDDRLSPRSCANFPEGQSRSEFSFSTDLWNHS
KEE*
>MdMYB110a 
MEGCNVNLSVMRKGAWTREEDDLLRQCIEILGEGKWHQVPYKAGLNRCRKSCRLRWLNYL
KPNIKRGDFTEDEVDLIIRLHKLLGNRWSLIAGRLPGRTANDVKNYWNTRLRINSRMKTL
QNNSQETRKTIVIRPQPRSFIKSSNYLSSKEPIIDHIQSEEDLSTSSQTSSLTNNGNDWW
KTLLEDDDILLKELYVPVLS*
>AtMYB75
MEGSSKGLRKGAWTTEEDSLLRQCINKYGEGKWHQVPVRAGLNRCRKSCRLRWLNYLKPS
IKRGKLSSDEVDLLLRLHRLLGNRWSLIAGRLPGRTANDVKNYWNTHLSKKHEPCCKIKM
KKRDITPIPTTPALKNNVYKPRPRSFTVNNDCNHLNAPPKVDVNPPCLGLNINNVCDNSI
IYNKDKKKDQLVNNLIDGDNMWLEKFLEESQEVDILVPEATTTEKGDTLAFDVDQLWSLF
DGETVKFD*
>AtMYB113 
MGESPKGLRKGTWTTEEDILLRQCIDKYGEGKWHRVPLRTGLNRCRKSCRLRWLNYLKPS
IKRGKLCSDEVDLVLRLHKLLGNRWSLIAGRLPGRTANDVKNYWNTHLSKKHDERCCKTK
MINKNITSHPTSSAQKIDVLKPRPRSFSDKNSCNDVNILPKVDVVPLHLGLNNNYVCESS
ITCNKDEQKDKLININLLDGDNMWWESLLEADVLGPEATETAKGVTLPLDFEQIWARFDE
ETLELN*
>AtMYB114 
MEGSSKGLRKGAWTAEEDSLLRQCIGKYGEGKWHQVPLRAGLNRCRKSCRLRWLNYLKPS
IKRGKFSSDEVDLLLRLHKLLGNRWSLIAGRLPGRTANDVKNYWNTHLSKKHEPCCKTKI
KRINIITPPNTPAQKVDIF*
>AmROSEA2 
MQKNPRGVRKGTWTKEEDILLMECIDKYGEGKWHQVPLKAGLNRCRKSCRLRWLNYLRPN
IKRGCFSKDEVDLIVRLHKLLGNKWSLIAGRIPGRTANDVKNFWNTHVGKNLGVDGERRK
KNVMNTKNSKETNIIRPRARTFNGLHVTWPREHGKNDAFSNVRITSTTENLDYEKQKPFH
NNVASTPEEVDESIRWWSNLLETTEDELENLFEDVQQTGKMSEW*

>IpMYB1
MVNSSARWSPRVRKGAWSEEEDDLLRKCIQKFGEGKWHLVPFRAGLNRCRKSCRLRWLNY
LHPDIKRGHFSLEEADLILRLHKLLGNRWSLIAGRIPGRTANDVKNYWHSHLKKKVVSMH
MASSNSSRQDNNWDDEKGKAPQIKENILFRPRPRRFFRTSLSSPALSTLTGKAKAVVYDA
PPPPPPPPHQLQPQPEATSPAADLLMVFNVQQNSNSIETNLPAQTTAPSSHDGVKWWEDL
LYDDSHQGLIDWTTDDDFPIDVDLLKLLDTTI*
>VvMYBA1 
MESLGVRKGAWIQEEDVLLRKCIEKYGEGKWHLVPLRAGLNRCRKSCRLRWLNYLKPDIK
RGEFALDEVDLMIRLHNLLGNRWSLIAGRLPGRTANDVKNYWHSHHFKKEVQFQEEGRDK
PQTHSKTKAIKPHPHKFSKALPRFELKTTAVDTFDTQVSTSRKPSSTSPQPNDDIIWWES
LLAEHAQMDQETDFSASGEMLIASLRTEETATQKKGPMDGMIEQIQGGEGDFPFDVGFWD
TPNTQVNHLI*
>GhMYB10 
MGAEARSGLRKGAWTAEEDMLLKNCIERYGEGKWHLVPLKAGLNRCRKSCRLRWLNYLRP
NIKRGDFGEDEIDLIIRLHKLLGNRWSLIAGRIPGRTANDVKNWWNTHLRSRHQQQQKVH
QEDELSQDTTVAIIKPQPRTFSKTLNWFGNRQSVKDHVDINIIKSSSASDTNNISAPPEL
IASPKILDDAINECRQKLFDGDEKEVDIDGHVRWSFTPADEEPLNIVDQENGHDSLLDFP
IDEVVWDLLN*
>AtMYB4
MGRSPCCEKAHTNKGAWTKEEDERLVAYIKAHGEGCWRSLPKAAGLLRCGKSCRLRWINY
LRPDLKRGNFTEEEDELIIKLHSLLGNKWSLIAGRLPGRTDNEIKNYWNTHIRRKLINRG
IDPTSHRPIQESSASQDSKPTQLEPVTSNTINISFTSAPKVETFHESISFPGKSEKISML
TFKEEKDECPVQEKFPDLNLELRISLPDDVDRLQGHGKSTTPRCFKCSLGMINGMECRCG
RMRCDVVGGSSKGSDMSNGFDFLGLAKKETTSLLGFRSLEMK*
>PhMYB27
MRKACCDNKEEMHRGAWSKQEDQKLIDYITKHGAGCWRNLPKADGLLRCGKSCRLRWMNY
LSPNLKRGNFSEDEEDLIIKLHALLGNRWSLIAGRLPGRTDNEVKNYWNSHLRRKLIKMG
IDPKNHRISHYLHRKRLEYWSENSSRGTDHEVVSDAGSSCAKHQPSSLPDLNSPPSIHSS
CAQP*
>PhMYBX
MADKGQSSSSVNTPADSQDGVAPRMLVSGKTSKVAEIKFSEEEEDLIIRMYNLVGERWSL
IAGRIPGRSAEEIEKYWNTRSSTSQ*
>AtCPC
MFRSDKAEKMDKRRRRQSKAKASCSEEVSSIEWEAVKMSEEEEDLISRMYKLVGDRWELI
AGRIPGRTPEEIERYWLMKHGVVFANRRRDFFRK*
>AtTRY
MDNTDRRRRRKQHKIALHDSEEVSSIEWEFINMTEQEEDLIFRMYRLVGDRWDLIAGRVP
GRQPEEIERYWIMRNSEGFADKRRQLHSSSHKHTKPHRPRFSIYPS*
>SlTRY
MDQNLHHRHKLMHHRCCSHEEEVNSMEWEFIRMSKQEEDLIYRMHKLVGDRWGLIAGRIP
GRTAEEIERFWIMRHSDGFAHKRRQTIKKSLPPT*
>SlATV
MADWNRSSTSDNASVVSPDSTRVVALETTNEETSKLEFSEDEEMLIAKMFSLVRERWSLI
AGRIPGRNADEIEKYWKSKYSKSQEEIQAQSQDEAHGIRLIEKTGPSTGHPQQCVFPEKK
PISVCQPSDIGPQLLGPTTNGPQQLLGPKTTGPNNITVDQKLVNPAQDQINQ*
>AtMYBL2
MNKTRLRALSPPSGMQHRKRCRLRGRNYVRPEVKQRNFSKDEDDLILKLHALLGNRWSLI
AGRLPGRTDNEVRIHWETYLKRKLVKMGIDPTNHRLHHHTNYISRRHLHSSHKEHETKII
SDQSSSVSESCGVTILPIPSTNCSEDSTSTGRSHLPDLNIGLIPAVTSLPALCLQDSSES
STNGSTGQETLLLFR*
>IcMYBL1
MQEAWSKDDGMICCYGERDNFSEEEEDLIIRLHALLGNRWPLIAGRLPERSDNEVKDHWN
SHLKLKLTKMGIDPMTYHIYEYVHKKNLEFFSPENKEFDGEISDVESSSA*
